# Supplementary material for: Allometry of the quasi-pipe (qPipe) model for estimating tree leaf area and tree leaf mass applied to plant functional types
Source: Sci Rep. 2023 Jun 19;13:9954. doi: 10.1038/s41598-023-37112-1 (PMC10279641; doi:10.1038/s41598-023-37112-1)
Supplement: Supplementary file 2 — Supplementary Information 2. [file 41598_2023_37112_MOESM2_ESM.csv]

No	Climate	Site	FunctType	Sp	TreeID	H.m	Hcb.m	DBH.cm	Dcb.cm	BreastH.m	Abh.m2	Acb.m2	WL.kg	LA.m2	Owner	Source
369	Cool temperate	Aichi	DG	Larix kaempferi	T79-1	10.24	4.34	9.87	7.69	1.3	0.007651105	0.004644538	1.06071815	14.19057522	Kurachi89	Kurachi, Nahoko. Production structure of a Japanese larch stand. PhD thesis, Nagoya University (1989). (In Japanese)
370	Cool temperate	Aichi	DG	Larix kaempferi	T79-2	8.21	3.87	6.49	4.97	1.3	0.003308105	0.001940004	0.419179466	5.365373995	Kurachi89	Kurachi, Nahoko. Production structure of a Japanese larch stand. PhD thesis, Nagoya University (1989). (In Japanese)
371	Cool temperate	Aichi	DG	Larix kaempferi	T79-3	11.75	3.22	13.59	12.03	1.3	0.014505369	0.011366353	2.421029047	25.58585887	Kurachi89	Kurachi, Nahoko. Production structure of a Japanese larch stand. PhD thesis, Nagoya University (1989). (In Japanese)
372	Cool temperate	Aichi	DG	Larix kaempferi	T79-4	10.12	3.29	11.2	9.26	1.3	0.009852035	0.006734601	1.573258185	18.23055961	Kurachi89	Kurachi, Nahoko. Production structure of a Japanese larch stand. PhD thesis, Nagoya University (1989). (In Japanese)
373	Cool temperate	Aichi	DG	Larix kaempferi	T79-5	6.9	4.39	4.62	2.61	1.3	0.001676385	0.000535021	0.092555024	1.328005886	Kurachi89	Kurachi, Nahoko. Production structure of a Japanese larch stand. PhD thesis, Nagoya University (1989). (In Japanese)
374	Cool temperate	Aichi	DG	Larix kaempferi	T81-1	13.19	6.26	14.96	10.66	1.3	0.017577337	0.008924919	3.908408958	52.48074602	Kurachi89	Kurachi, Nahoko. Production structure of a Japanese larch stand. PhD thesis, Nagoya University (1989). (In Japanese)
375	Cool temperate	Aichi	DG	Larix kaempferi	T81-2	9.89	5.32	8.5	5.79	1.3	0.005674502	0.002632977	0.711213514	11.58777356	Kurachi89	Kurachi, Nahoko. Production structure of a Japanese larch stand. PhD thesis, Nagoya University (1989). (In Japanese)
376	Cool temperate	Aichi	DG	Larix kaempferi	T81-3	12.07	6.17	10.66	7.38	1.3	0.008924919	0.004277624	1.731410313	24.21029047	Kurachi89	Kurachi, Nahoko. Production structure of a Japanese larch stand. PhD thesis, Nagoya University (1989). (In Japanese)
377	Cool temperate	Aichi	DG	Larix kaempferi	T81-4	8.61	5.55	6.21	3.34	1.3	0.003028817	0.000876159	0.148867536	2.493446188	Kurachi89	Kurachi, Nahoko. Production structure of a Japanese larch stand. PhD thesis, Nagoya University (1989). (In Japanese)
378	Cool temperate	Aichi	DG	Larix kaempferi	T81-5	11.9	4.51	12.06	10.19	1.3	0.011423114	0.008155268	2.342070695	33.11311215	Kurachi89	Kurachi, Nahoko. Production structure of a Japanese larch stand. PhD thesis, Nagoya University (1989). (In Japanese)
379	Cool temperate	Aichi	DG	Larix kaempferi	T84-1	14.03	5.88	15.34	12.16	1.3	0.018481644	0.011613337	3.951845889	60.58986711	Kurachi89	Kurachi, Nahoko. Production structure of a Japanese larch stand. PhD thesis, Nagoya University (1989). (In Japanese)
380	Cool temperate	Aichi	DG	Larix kaempferi	T84-2	12.2	5.14	13.05	10.19	1.3	0.013375527	0.008155268	2.466039337	36.71131997	Kurachi89	Kurachi, Nahoko. Production structure of a Japanese larch stand. PhD thesis, Nagoya University (1989). (In Japanese)
381	Cool temperate	Aichi	DG	Larix kaempferi	T84-3	10.65	4.38	10.5	7.45	1.3	0.008659015	0.004359156	0.978137704	17.37800829	Kurachi89	Kurachi, Nahoko. Production structure of a Japanese larch stand. PhD thesis, Nagoya University (1989). (In Japanese)
382	Cool temperate	Aichi	DG	Larix kaempferi	T84-4	12.3	6.98	8.91	6.21	1.3	0.006235127	0.003028817	1.049059208	17.76642308	Kurachi89	Kurachi, Nahoko. Production structure of a Japanese larch stand. PhD thesis, Nagoya University (1989). (In Japanese)
383	Cool temperate	Aichi	DG	Larix kaempferi	T84-5	9.6	6.72	6.49	3.72	1.3	0.003308105	0.001086865	0.363078055	5.970352866	Kurachi89	Kurachi, Nahoko. Production structure of a Japanese larch stand. PhD thesis, Nagoya University (1989). (In Japanese)
95	Cool temperate	Ashibetsu, Hokkaido, Japan	EG	Abies sachalinensis	c-1	11.3	4.3	9	7.5	1.3	0.006361725	0.004417865	2.1297	NA	Mizui	Mizui, N., Kikuzawa, K., Asai, T., Seiwa, K. A thinning experiment on a todo-fir (Abies sachalinensis) planted stand (II) ? Leaf biomass and composition of leaf age in the 7th year after thinning ?. Bulletin of the Hokkaido Forestry Research Institute 28, 75-87. (in Japanese).
96	Cool temperate	Ashibetsu, Hokkaido, Japan	EG	Abies sachalinensis	c-2	14.7	6.7	18.4	13.3	1.3	0.02659044	0.013892908	11.5122	NA	Mizui	Mizui, N., Kikuzawa, K., Asai, T., Seiwa, K. A thinning experiment on a todo-fir (Abies sachalinensis) planted stand (II) ? Leaf biomass and composition of leaf age in the 7th year after thinning ?. Bulletin of the Hokkaido Forestry Research Institute 28, 75-87. (in Japanese).
97	Cool temperate	Ashibetsu, Hokkaido, Japan	EG	Abies sachalinensis	c-3	18.8	7.1	24	17.8	1.3	0.045238934	0.024884555	21.4117	NA	Mizui	Mizui, N., Kikuzawa, K., Asai, T., Seiwa, K. A thinning experiment on a todo-fir (Abies sachalinensis) planted stand (II) ? Leaf biomass and composition of leaf age in the 7th year after thinning ?. Bulletin of the Hokkaido Forestry Research Institute 28, 75-87. (in Japanese).
98	Cool temperate	Ashibetsu, Hokkaido, Japan	EG	Abies sachalinensis	D-1	13.5	7.8	10.6	7.5	1.3	0.008824734	0.004417865	2.3504	NA	Mizui	Mizui, N., Kikuzawa, K., Asai, T., Seiwa, K. A thinning experiment on a todo-fir (Abies sachalinensis) planted stand (II) ? Leaf biomass and composition of leaf age in the 7th year after thinning ?. Bulletin of the Hokkaido Forestry Research Institute 28, 75-87. (in Japanese).
99	Cool temperate	Ashibetsu, Hokkaido, Japan	EG	Abies sachalinensis	D-2	17	7.3	19.5	15.8	1.3	0.029864765	0.01960668	15.6065	NA	Mizui	Mizui, N., Kikuzawa, K., Asai, T., Seiwa, K. A thinning experiment on a todo-fir (Abies sachalinensis) planted stand (II) ? Leaf biomass and composition of leaf age in the 7th year after thinning ?. Bulletin of the Hokkaido Forestry Research Institute 28, 75-87. (in Japanese).
100	Cool temperate	Ashibetsu, Hokkaido, Japan	EG	Abies sachalinensis	D-3	17.9	7.3	25	19.5	1.3	0.049087385	0.029864765	29.5656	NA	Mizui	Mizui, N., Kikuzawa, K., Asai, T., Seiwa, K. A thinning experiment on a todo-fir (Abies sachalinensis) planted stand (II) ? Leaf biomass and composition of leaf age in the 7th year after thinning ?. Bulletin of the Hokkaido Forestry Research Institute 28, 75-87. (in Japanese).
101	Cool temperate	Ashibetsu, Hokkaido, Japan	EG	Abies sachalinensis	E-1	16.3	9.3	13.4	9	1.3	0.014102609	0.006361725	5.2424	NA	Mizui	Mizui, N., Kikuzawa, K., Asai, T., Seiwa, K. A thinning experiment on a todo-fir (Abies sachalinensis) planted stand (II) ? Leaf biomass and composition of leaf age in the 7th year after thinning ?. Bulletin of the Hokkaido Forestry Research Institute 28, 75-87. (in Japanese).
102	Cool temperate	Ashibetsu, Hokkaido, Japan	EG	Abies sachalinensis	E-2	16.8	8.4	17.7	13.2	1.3	0.024605739	0.013684778	7.5639	NA	Mizui	Mizui, N., Kikuzawa, K., Asai, T., Seiwa, K. A thinning experiment on a todo-fir (Abies sachalinensis) planted stand (II) ? Leaf biomass and composition of leaf age in the 7th year after thinning ?. Bulletin of the Hokkaido Forestry Research Institute 28, 75-87. (in Japanese).
103	Cool temperate	Ashibetsu, Hokkaido, Japan	EG	Abies sachalinensis	E-3	18	7.9	23.8	17.8	1.3	0.044488094	0.024884555	15.2396	NA	Mizui	Mizui, N., Kikuzawa, K., Asai, T., Seiwa, K. A thinning experiment on a todo-fir (Abies sachalinensis) planted stand (II) ? Leaf biomass and composition of leaf age in the 7th year after thinning ?. Bulletin of the Hokkaido Forestry Research Institute 28, 75-87. (in Japanese).
92	Boreal	Chersky, Siberia, Russia	DG	Larix cajanderi	62	4.32	1.55	4.62	4.39	1.3	0.001676385	0.001513627	0.167	NA	Kajimoto	Kajimoto, T. et al (umpublished)
89	Boreal	Chersky, Siberia, Russia	DG	Larix cajanderi	113	5.12	1.9	6.02	5.63	1.3	0.002846314	0.002489469	0.345	NA	Kajimoto	Kajimoto, T. et al (umpublished)
430	Warm temperate	Chiba	EG	Chamaecyparis obtusa	UTF	16.4	8.6	31.5	22	1.3	0.077931133	0.038013271	19.83	NA	Tange & Murakawa (1990)	Tange, K. & Murakawa, I. Growth and biomass of an 87-year-old manmade chamaecyparis obtusa stand. Bulletin of The University of Tokyo Forests 82, 103-112 (1990) (In Japanese)
431	Warm temperate	Chiba	EG	Chamaecyparis obtusa	UTF	22.5	15.3	25	13.7	1.3	0.049087385	0.014741138	8.55	NA	Tange & Murakawa (1990)	Tange, K. & Murakawa, I. Growth and biomass of an 87-year-old manmade chamaecyparis obtusa stand. Bulletin of The University of Tokyo Forests 82, 103-112 (1990) (In Japanese)
432	Warm temperate	Chiba	EG	Chamaecyparis obtusa	UTF	16.4	7.8	25	17.9	1.3	0.049087385	0.025164943	9.3	NA	Tange & Murakawa (1990)	Tange, K. & Murakawa, I. Growth and biomass of an 87-year-old manmade chamaecyparis obtusa stand. Bulletin of The University of Tokyo Forests 82, 103-112 (1990) (In Japanese)
433	Warm temperate	Chiba	EG	Chamaecyparis obtusa	UTF	14.8	7.5	20.6	13.4	1.3	0.033329156	0.014102609	6.63	NA	Tange & Murakawa (1990)	Tange, K. & Murakawa, I. Growth and biomass of an 87-year-old manmade chamaecyparis obtusa stand. Bulletin of The University of Tokyo Forests 82, 103-112 (1990) (In Japanese)
434	Warm temperate	Chiba	EG	Chamaecyparis obtusa	UTF	14.1	10.3	15.6	8	1.3	0.01911345	0.005026548	1.64	NA	Tange & Murakawa (1990)	Tange, K. & Murakawa, I. Growth and biomass of an 87-year-old manmade chamaecyparis obtusa stand. Bulletin of The University of Tokyo Forests 82, 103-112 (1990) (In Japanese)
384	Warm temperate	Chiba	EG	Cryptomeria japonica	32	29.6	21.8	62.2	30.5	1.3	0.303857983	0.073061664	56.98	NA	Tange et al. 1987	Tange, T., Yamanaka, I., Suzuki, M. Growth and biomass of an old manmade Cryptomeria japonica stand. Miscellaneous information of the University of Tokyo Forests 25, 243-259 (1987). (In Japanese)
385	Warm temperate	Chiba	EG	Cryptomeria japonica	65	31.3	20.7	58.5	34.8	1.3	0.268782886	0.095114859	65.13	NA	Tange et al. 1987	Tange, T., Yamanaka, I., Suzuki, M. Growth and biomass of an old manmade Cryptomeria japonica stand. Miscellaneous information of the University of Tokyo Forests 25, 243-259 (1987). (In Japanese)
386	Warm temperate	Chiba	EG	Cryptomeria japonica	107	32.6	20.3	58.4	32	1.3	0.267864756	0.080424772	45.05	NA	Tange et al. 1987	Tange, T., Yamanaka, I., Suzuki, M. Growth and biomass of an old manmade Cryptomeria japonica stand. Miscellaneous information of the University of Tokyo Forests 25, 243-259 (1987). (In Japanese)
387	Warm temperate	Chiba	EG	Cryptomeria japonica	120	31.8	22.8	49.6	26	1.3	0.193220515	0.053092916	49.69	NA	Tange et al. 1987	Tange, T., Yamanaka, I., Suzuki, M. Growth and biomass of an old manmade Cryptomeria japonica stand. Miscellaneous information of the University of Tokyo Forests 25, 243-259 (1987). (In Japanese)
388	Warm temperate	Chiba	EG	Cryptomeria japonica	155	25	15.7	29.6	18.1	1.3	0.068813445	0.025730429	13.68	NA	Tange et al. 1987	Tange, T., Yamanaka, I., Suzuki, M. Growth and biomass of an old manmade Cryptomeria japonica stand. Miscellaneous information of the University of Tokyo Forests 25, 243-259 (1987). (In Japanese)
500	TempF	Creekton B1/3, Tasmania, Australia	EA	Eucalyptus nitens		9.23	4.51	6.5	4.1	1.3	0.003318307	0.001320254	1.068537906	5.9197	Battaglia1998	Falster, D. S. et al. BAAD: a Biomass And Allometry Database for woody plants. Ecology 96, 1445 (2015).
506	TempF	Creekton B1/3, Tasmania, Australia	EA	Eucalyptus nitens		11.83	3.85	11.6	8.9	1.3	0.010568318	0.006221139	4.500015152	20.79007	Battaglia1998	Falster, D. S. et al. BAAD: a Biomass And Allometry Database for woody plants. Ecology 96, 1445 (2015).
507	TempF	Creekton B1/3, Tasmania, Australia	EA	Eucalyptus nitens		11.85	4.11	13	10.2	1.3	0.013273229	0.008171282	6.319792961	30.5246	Battaglia1998	Falster, D. S. et al. BAAD: a Biomass And Allometry Database for woody plants. Ecology 96, 1445 (2015).
509	TempF	Creekton B1/3, Tasmania, Australia	EA	Eucalyptus nitens		12.91	5.02	9.8	7.4	1.3	0.007542964	0.00430084	3.286411273	15.74191	Battaglia1998	Falster, D. S. et al. BAAD: a Biomass And Allometry Database for woody plants. Ecology 96, 1445 (2015).
516	TempF	Creekton B1/3, Tasmania, Australia	EA	Eucalyptus nitens		14.6	6.13	14.2	10	1.3	0.015836769	0.007853982	4.838088983	22.83578	Battaglia1998	Falster, D. S. et al. BAAD: a Biomass And Allometry Database for woody plants. Ecology 96, 1445 (2015).
519	TempF	Creekton B1/3, Tasmania, Australia	EA	Eucalyptus nitens		15.12	4.6	17.7	14.6	1.3	0.024605739	0.016741547	14.20672956	67.7661	Battaglia1998	Falster, D. S. et al. BAAD: a Biomass And Allometry Database for woody plants. Ecology 96, 1445 (2015).
505	TempF	Creekton c1/2, Tasmania, Australia	EA	Eucalyptus nitens		11.23	5.8	7.7	4.8	1.3	0.004656626	0.001809557	1.178465116	7.6011	Battaglia1998	Falster, D. S. et al. BAAD: a Biomass And Allometry Database for woody plants. Ecology 96, 1445 (2015).
511	TempF	Creekton c1/2, Tasmania, Australia	EA	Eucalyptus nitens		13.68	5.03	12.9	9.2	1.3	0.013069811	0.00664761	4.804703633	25.1286	Battaglia1998	Falster, D. S. et al. BAAD: a Biomass And Allometry Database for woody plants. Ecology 96, 1445 (2015).
513	TempF	Creekton c1/2, Tasmania, Australia	EA	Eucalyptus nitens		14.35	4.66	14.5	11.9	1.3	0.016512996	0.011122023	8.235988372	42.4977	Battaglia1998	Falster, D. S. et al. BAAD: a Biomass And Allometry Database for woody plants. Ecology 96, 1445 (2015).
520	TempF	Creekton c1/2, Tasmania, Australia	EA	Eucalyptus nitens		16.47	8	16.7	9.9	1.3	0.021903969	0.007697687	5.717317073	28.1292	Battaglia1998	Falster, D. S. et al. BAAD: a Biomass And Allometry Database for woody plants. Ecology 96, 1445 (2015).
524	TempF	Creekton c1/2, Tasmania, Australia	EA	Eucalyptus nitens		18.7	5.89	19.7	16	1.3	0.030480517	0.020106193	15.51817814	76.6598	Battaglia1998	Falster, D. S. et al. BAAD: a Biomass And Allometry Database for woody plants. Ecology 96, 1445 (2015).
526	TempF	Creekton c1/2, Tasmania, Australia	EA	Eucalyptus nitens		18.98	5.91	22.9	17.4	1.3	0.041187065	0.023778715	17.15302128	80.6192	Battaglia1998	Falster, D. S. et al. BAAD: a Biomass And Allometry Database for woody plants. Ecology 96, 1445 (2015).
493	TempF	CreektonNutr-A, Tasmania, Australia	EA	Eucalyptus nitens		4.6	2.14	3.6	2.8	1.3	0.001017876	0.000615752	0.097039257	0.600673	Battaglia1998	Falster, D. S. et al. BAAD: a Biomass And Allometry Database for woody plants. Ecology 96, 1445 (2015).
498	TempF	CreektonNutr-A, Tasmania, Australia	EA	Eucalyptus nitens		7.01	2.03	6.5	5.7	1.3	0.003318307	0.002551759	0.927065217	5.1174	Battaglia1998	Falster, D. S. et al. BAAD: a Biomass And Allometry Database for woody plants. Ecology 96, 1445 (2015).
501	TempF	CreektonNutr-A, Tasmania, Australia	EA	Eucalyptus nitens		9.27	2.75	8.2	6.7	1.3	0.005281017	0.003525652	0.794804255	3.73558	Battaglia1998	Falster, D. S. et al. BAAD: a Biomass And Allometry Database for woody plants. Ecology 96, 1445 (2015).
502	TempF	CreektonNutr-A, Tasmania, Australia	EA	Eucalyptus nitens		9.83	3.23	9.9	7.8	1.3	0.007697687	0.004778362	2.462307851	11.91757	Battaglia1998	Falster, D. S. et al. BAAD: a Biomass And Allometry Database for woody plants. Ecology 96, 1445 (2015).
504	TempF	CreektonNutr-A, Tasmania, Australia	EA	Eucalyptus nitens		11.02	1.37	11.5	11.6	1.3	0.010386891	0.010568318	4.792095436	23.0979	Battaglia1998	Falster, D. S. et al. BAAD: a Biomass And Allometry Database for woody plants. Ecology 96, 1445 (2015).
362	Warm temperate	Dando	EG	Chamaecyparis obtusa	48	20.1	10.6	29.3	22.3	1.3	0.067425647	0.039057065	46.3	225	Hagihara	Hagihara, A., Yokota, T. & Ogawa, K. Allometric relations in hinoki (Chamaecyparis obtusa (Sieb. et Zucc.) Endl.) trees. Bull. Nagoya Univ. Forest 12, 11?29 (1993).
363	Warm temperate	Dando	EG	Chamaecyparis obtusa	49	19.1	12.1	26.8	16.1	1.3	0.056410438	0.020358306	26.5	129	Hagihara	Hagihara, A., Yokota, T. & Ogawa, K. Allometric relations in hinoki (Chamaecyparis obtusa (Sieb. et Zucc.) Endl.) trees. Bull. Nagoya Univ. Forest 12, 11?29 (1993).
364	Warm temperate	Dando	EG	Chamaecyparis obtusa	50	18.3	11.2	23.7	15	1.3	0.044115029	0.017671459	15.5	70.1	Hagihara	Hagihara, A., Yokota, T. & Ogawa, K. Allometric relations in hinoki (Chamaecyparis obtusa (Sieb. et Zucc.) Endl.) trees. Bull. Nagoya Univ. Forest 12, 11?29 (1993).
389	Warm temperate	Dando	EG	Chamaecyparis obtusa	52	16.1	9.6	16.6	11.1	1.3	0.021642432	0.009676891	5.32	26.8	Hagihara	Hagihara, A., Yokota, T. & Ogawa, K. Allometric relations in hinoki (Chamaecyparis obtusa (Sieb. et Zucc.) Endl.) trees. Bull. Nagoya Univ. Forest 12, 11?29 (1993).
9	Tropical rain forest	East Kalimantan	EA	Santiria tomentosa	33	30	12.3	29.5	26.3	1.3	0.068349275	0.054325206	18.501	130.976	Yamakura	Yamakura et al. 1986. Tonan Ajia Kenkyu (Southeast Asian Studies) 23 (4), 452-478 (1986).
10	Tropical rain forest	East Kalimantan	EA	Baccaurea deflexa	147	26.1	13.3	25.3	20.5	1.3	0.050272551	0.033006358	11.307	109.929	Yamakura	Yamakura et al. 1986. Tonan Ajia Kenkyu (Southeast Asian Studies) 23 (4), 452-478 (1986).
39	Tropical rain forest	East Kalimantan	EA	Milletia sericea	148	10.3	5.3	6.2	5	1.3	0.003019071	0.001963495	0.973	16.393	Yamakura	Yamakura et al. 1986. Tonan Ajia Kenkyu (Southeast Asian Studies) 23 (4), 452-478 (1986).
11	Tropical rain forest	East Kalimantan	EA	Polyalthia glauca	149	19.3	11.6	22.1	17.2	1.3	0.038359632	0.023235219	8.695	89.367	Yamakura	Yamakura et al. 1986. Tonan Ajia Kenkyu (Southeast Asian Studies) 23 (4), 452-478 (1986).
22	Tropical rain forest	East Kalimantan	EA	Xanthophyllum heteropleurum	161	12.5	7.5	12.8	10	1.3	0.012867964	0.007853982	4.195	45.219	Yamakura	Yamakura et al. 1986. Tonan Ajia Kenkyu (Southeast Asian Studies) 23 (4), 452-478 (1986).
12	Tropical rain forest	East Kalimantan	EA	Horsfieldia grandis	162	23.4	21.5	20.8	7	1.3	0.033979466	0.003848451	1.63	10.677	Yamakura	Yamakura et al. 1986. Tonan Ajia Kenkyu (Southeast Asian Studies) 23 (4), 452-478 (1986).
13	Tropical rain forest	East Kalimantan	EA	Litsea sp.	164	26.8	20.2	22.9	13.6	1.3	0.041187065	0.014526724	0.782	5.706	Yamakura	Yamakura et al. 1986. Tonan Ajia Kenkyu (Southeast Asian Studies) 23 (4), 452-478 (1986).
5	Tropical rain forest	East Kalimantan	EA	Shorea ovalis	165	42.1	26	58.6	35.9	1.3	0.269702588	0.101222901	8.265	71.236	Yamakura	Yamakura et al. 1986. Tonan Ajia Kenkyu (Southeast Asian Studies) 23 (4), 452-478 (1986).
1	Tropical rain forest	East Kalimantan	EA	Shorea laevis	166	70.7	30.5	130.5	84.3	4.6	1.337552707	0.558142419	107.614	767.372	Yamakura	Yamakura et al. 1986. Tonan Ajia Kenkyu (Southeast Asian Studies) 23 (4), 452-478 (1986).
14	Tropical rain forest	East Kalimantan	EA	Dialium sp.	167	24.7	14.1	22.6	18.1	1.3	0.040114997	0.025730429	6.733	103.705	Yamakura	Yamakura et al. 1986. Tonan Ajia Kenkyu (Southeast Asian Studies) 23 (4), 452-478 (1986).
6	Tropical rain forest	East Kalimantan	EA	Hopea mangerawan	168	37.2	21.6	46.5	40	1.3	0.169822718	0.125663706	22.825	239.923	Yamakura	Yamakura et al. 1986. Tonan Ajia Kenkyu (Southeast Asian Studies) 23 (4), 452-478 (1986).
40	Tropical rain forest	East Kalimantan	EA	Aporosa elmeri	179	12.4	6.8	6.4	6	1.3	0.003216991	0.002827433	1.279	13.056	Yamakura	Yamakura et al. 1986. Tonan Ajia Kenkyu (Southeast Asian Studies) 23 (4), 452-478 (1986).
41	Tropical rain forest	East Kalimantan	EA	Ochanostachys amentacea	180	9.1	6.6	5.9	4	1.3	0.002733971	0.001256637	0.309	5.454	Yamakura	Yamakura et al. 1986. Tonan Ajia Kenkyu (Southeast Asian Studies) 23 (4), 452-478 (1986).
15	Tropical rain forest	East Kalimantan	EA	Dialium indum	181	33.5	27.1	26.3	13.4	1.3	0.054325206	0.014102609	3.625	18.488	Yamakura	Yamakura et al. 1986. Tonan Ajia Kenkyu (Southeast Asian Studies) 23 (4), 452-478 (1986).
16	Tropical rain forest	East Kalimantan	EA	Baccaurea sp.	182	27.7	16	25	17.3	1.3	0.049087385	0.023506182	14.25	90.156	Yamakura	Yamakura et al. 1986. Tonan Ajia Kenkyu (Southeast Asian Studies) 23 (4), 452-478 (1986).
42	Tropical rain forest	East Kalimantan	EA	Neoscortechinia kingii	183	12.7	6.6	7.5	5.6	1.3	0.004417865	0.002463009	1.147	11.257	Yamakura	Yamakura et al. 1986. Tonan Ajia Kenkyu (Southeast Asian Studies) 23 (4), 452-478 (1986).
43	Tropical rain forest	East Kalimantan	EA	Sindora sp.	184	7.7	3.4	5.8	5.3	1.3	0.002642079	0.002206183	0.119	1.563	Yamakura	Yamakura et al. 1986. Tonan Ajia Kenkyu (Southeast Asian Studies) 23 (4), 452-478 (1986).
44	Tropical rain forest	East Kalimantan	EA	Beilschmiedia sp.	185	7.2	6.3	7.7	1.7	1.3	0.004656626	0.00022698	0.05	0.579	Yamakura	Yamakura et al. 1986. Tonan Ajia Kenkyu (Southeast Asian Studies) 23 (4), 452-478 (1986).
45	Tropical rain forest	East Kalimantan	EA	Santiria operculata	186	8.8	7.6	5.6	3.3	1.3	0.002463009	0.000855299	0.605	5.149	Yamakura	Yamakura et al. 1986. Tonan Ajia Kenkyu (Southeast Asian Studies) 23 (4), 452-478 (1986).
23	Tropical rain forest	East Kalimantan	EA	Dialium indum	187	20	13.6	13.5	8.1	1.3	0.014313882	0.005152997	3.01	34.766	Yamakura	Yamakura et al. 1986. Tonan Ajia Kenkyu (Southeast Asian Studies) 23 (4), 452-478 (1986).
24	Tropical rain forest	East Kalimantan	EA	Girroniera nervosa	188	17.2	12.7	15.3	7.7	1.3	0.018385386	0.004656626	2.686	23.952	Yamakura	Yamakura et al. 1986. Tonan Ajia Kenkyu (Southeast Asian Studies) 23 (4), 452-478 (1986).
25	Tropical rain forest	East Kalimantan	EA	Strombosia sp.	189	11.6	6.4	10.5	7.4	1.3	0.008659015	0.00430084	1.685	14.475	Yamakura	Yamakura et al. 1986. Tonan Ajia Kenkyu (Southeast Asian Studies) 23 (4), 452-478 (1986).
46	Tropical rain forest	East Kalimantan	EA	Aporosa elmeri	190	8.9	4.9	6	5.2	1.3	0.002827433	0.002123717	0.862	10.775	Yamakura	Yamakura et al. 1986. Tonan Ajia Kenkyu (Southeast Asian Studies) 23 (4), 452-478 (1986).
47	Tropical rain forest	East Kalimantan	EA	Polaquem dasyphyllum	191	8.1	5.8	5.6	3.6	1.3	0.002463009	0.001017876	0.112	1.191	Yamakura	Yamakura et al. 1986. Tonan Ajia Kenkyu (Southeast Asian Studies) 23 (4), 452-478 (1986).
48	Tropical rain forest	East Kalimantan	EA	Sterculia rubiginosa	197	7.4	5.4	5.3	2.6	1.3	0.002206183	0.000530929	0.119	2.532	Yamakura	Yamakura et al. 1986. Tonan Ajia Kenkyu (Southeast Asian Studies) 23 (4), 452-478 (1986).
26	Tropical rain forest	East Kalimantan	EA	Eugenia sp.	198	16.3	8.4	11.9	9.8	1.3	0.011122023	0.007542964	4.954	69.964	Yamakura	Yamakura et al. 1986. Tonan Ajia Kenkyu (Southeast Asian Studies) 23 (4), 452-478 (1986).
49	Tropical rain forest	East Kalimantan	EA	Aporosa elmeri	199	8.8	5.1	4.6	3.7	1.3	0.001661903	0.00107521	0.785	12.693	Yamakura	Yamakura et al. 1986. Tonan Ajia Kenkyu (Southeast Asian Studies) 23 (4), 452-478 (1986).
50	Tropical rain forest	East Kalimantan	EA	Neoscortechinia kingii	200	10.5	5.5	5.7	3.7	1.3	0.002551759	0.00107521	0.831	10.387	Yamakura	Yamakura et al. 1986. Tonan Ajia Kenkyu (Southeast Asian Studies) 23 (4), 452-478 (1986).
27	Tropical rain forest	East Kalimantan	EA	Xanthophyllum heteropleurum	201	15.9	9.3	13.7	10.7	1.3	0.014741138	0.008992024	3.836	37.092	Yamakura	Yamakura et al. 1986. Tonan Ajia Kenkyu (Southeast Asian Studies) 23 (4), 452-478 (1986).
51	Tropical rain forest	East Kalimantan	EA	Barringtonia macrostachy	202	5	3.6	7.1	2	1.3	0.003959192	0.000314159	0.329	4.876	Yamakura	Yamakura et al. 1986. Tonan Ajia Kenkyu (Southeast Asian Studies) 23 (4), 452-478 (1986).
52	Tropical rain forest	East Kalimantan	EA	Eugenia cuprea	203	12.7	7	6.9	5.8	1.3	0.003739281	0.002642079	1.36	21.691	Yamakura	Yamakura et al. 1986. Tonan Ajia Kenkyu (Southeast Asian Studies) 23 (4), 452-478 (1986).
28	Tropical rain forest	East Kalimantan	EA	Baccaurea sp.	204	18	7.8	19	15.2	1.3	0.028352874	0.018145839	1.565	23.425	Yamakura	Yamakura et al. 1986. Tonan Ajia Kenkyu (Southeast Asian Studies) 23 (4), 452-478 (1986).
17	Tropical rain forest	East Kalimantan	EA	Elaeocarpus sp.	291	24.6	10.3	20.2	18.8	1.3	0.032047387	0.027759113	11.413	129.22	Yamakura	Yamakura et al. 1986. Tonan Ajia Kenkyu (Southeast Asian Studies) 23 (4), 452-478 (1986).
53	Tropical rain forest	East Kalimantan	EA	Milletia sericea	292	8.9	3.5	5.1	5.7	1.3	0.002042821	0.002551759	0.349	4.383	Yamakura	Yamakura et al. 1986. Tonan Ajia Kenkyu (Southeast Asian Studies) 23 (4), 452-478 (1986).
54	Tropical rain forest	East Kalimantan	EA	Pometia tomentosa	294	10	7.4	5.3	3.2	1.3	0.002206183	0.000804248	0.499	6.497	Yamakura	Yamakura et al. 1986. Tonan Ajia Kenkyu (Southeast Asian Studies) 23 (4), 452-478 (1986).
55	Tropical rain forest	East Kalimantan	EA	Strombosia sp.	295	10.3	5.4	5.4	4.5	1.3	0.002290221	0.001590431	1.179	12.549	Yamakura	Yamakura et al. 1986. Tonan Ajia Kenkyu (Southeast Asian Studies) 23 (4), 452-478 (1986).
29	Tropical rain forest	East Kalimantan	EA	Artocarpus anisophyllus	299	13.7	11	11.4	3.2	1.3	0.010207035	0.000804248	0.321	3.512	Yamakura	Yamakura et al. 1986. Tonan Ajia Kenkyu (Southeast Asian Studies) 23 (4), 452-478 (1986).
30	Tropical rain forest	East Kalimantan	EA	Oxymitra grandiflora	308	16.2	5.9	19	13.7	1.3	0.028352874	0.014741138	11.523	86.823	Yamakura	Yamakura et al. 1986. Tonan Ajia Kenkyu (Southeast Asian Studies) 23 (4), 452-478 (1986).
31	Tropical rain forest	East Kalimantan	EA	Polyalthia rumphii	309	15	6.4	9.8	8	1.3	0.007542964	0.005026548	2.242	27.834	Yamakura	Yamakura et al. 1986. Tonan Ajia Kenkyu (Southeast Asian Studies) 23 (4), 452-478 (1986).
56	Tropical rain forest	East Kalimantan	EA	Eugenia cuprea	310	11.2	7	6.8	5.3	1.3	0.003631681	0.002206183	1.521	23.899	Yamakura	Yamakura et al. 1986. Tonan Ajia Kenkyu (Southeast Asian Studies) 23 (4), 452-478 (1986).
7	Tropical rain forest	East Kalimantan	EA	Hopea mangerawan	311	40.7	27.5	53.4	33.2	1.3	0.223960999	0.086569727	26.331	263.635	Yamakura	Yamakura et al. 1986. Tonan Ajia Kenkyu (Southeast Asian Studies) 23 (4), 452-478 (1986).
32	Tropical rain forest	East Kalimantan	EA	Ostodes macrophylla	312	14.8	9.1	12.2	8.6	1.3	0.011689866	0.005808805	1.084	14.953	Yamakura	Yamakura et al. 1986. Tonan Ajia Kenkyu (Southeast Asian Studies) 23 (4), 452-478 (1986).
33	Tropical rain forest	East Kalimantan	EA	Myristica sp.	313	13	8	10.4	10.2	1.3	0.008494867	0.008171282	1.229	9.997	Yamakura	Yamakura et al. 1986. Tonan Ajia Kenkyu (Southeast Asian Studies) 23 (4), 452-478 (1986).
57	Tropical rain forest	East Kalimantan	EA	Polyalthia glauca	314	10	6	9	7.2	1.3	0.006361725	0.004071504	2.872	34.071	Yamakura	Yamakura et al. 1986. Tonan Ajia Kenkyu (Southeast Asian Studies) 23 (4), 452-478 (1986).
34	Tropical rain forest	East Kalimantan	EA	Baccaurea pendula	317	20	13.6	16.3	12.7	1.3	0.020867244	0.012667687	1.035	11.551	Yamakura	Yamakura et al. 1986. Tonan Ajia Kenkyu (Southeast Asian Studies) 23 (4), 452-478 (1986).
4	Tropical rain forest	East Kalimantan	EA	Hopea mangerawan	333	42.5	26.5	64.3	44.8	1.3	0.324722085	0.157632553	60.131	514.002	Yamakura	Yamakura et al. 1986. Tonan Ajia Kenkyu (Southeast Asian Studies) 23 (4), 452-478 (1986).
35	Tropical rain forest	East Kalimantan	EA	Santiria tomentosa	338	18.6	12.9	12.2	7.5	1.3	0.011689866	0.004417865	1.427	16.177	Yamakura	Yamakura et al. 1986. Tonan Ajia Kenkyu (Southeast Asian Studies) 23 (4), 452-478 (1986).
18	Tropical rain forest	East Kalimantan	EA	Strombosia rotundifolia	502	28.9	16.8	25.6	19.3	1.3	0.051471854	0.029255296	8.78	82.453	Yamakura	Yamakura et al. 1986. Tonan Ajia Kenkyu (Southeast Asian Studies) 23 (4), 452-478 (1986).
58	Tropical rain forest	East Kalimantan	EA	Shorea laevis	504	10.3	6.6	5.5	4	1.3	0.002375829	0.001256637	1.002	12.287	Yamakura	Yamakura et al. 1986. Tonan Ajia Kenkyu (Southeast Asian Studies) 23 (4), 452-478 (1986).
59	Tropical rain forest	East Kalimantan	EA	Aporosa elmeri	505	8.6	4	4.5	4	1.3	0.001590431	0.001256637	0.6	7.429	Yamakura	Yamakura et al. 1986. Tonan Ajia Kenkyu (Southeast Asian Studies) 23 (4), 452-478 (1986).
60	Tropical rain forest	East Kalimantan	EA	Aporosa elmeri	506	8.6	4.1	5.4	4.3	1.3	0.002290221	0.001452201	0.982	12.887	Yamakura	Yamakura et al. 1986. Tonan Ajia Kenkyu (Southeast Asian Studies) 23 (4), 452-478 (1986).
3	Tropical rain forest	East Kalimantan	EA	Dialium platycephalum	507	43.5	27.5	64.1	52.4	4.2	0.322705183	0.215651486	184.389	1525.469	Yamakura	Yamakura et al. 1986. Tonan Ajia Kenkyu (Southeast Asian Studies) 23 (4), 452-478 (1986).
19	Tropical rain forest	East Kalimantan	EA	Drypetes sp.	515	27	15.3	36	25.5	1.3	0.101787602	0.051070516	18.695	145.315	Yamakura	Yamakura et al. 1986. Tonan Ajia Kenkyu (Southeast Asian Studies) 23 (4), 452-478 (1986).
61	Tropical rain forest	East Kalimantan	EA	Litsea noronhae	522	9.5	5.1	8.4	5.8	1.3	0.005541769	0.002642079	1.144	8.569	Yamakura	Yamakura et al. 1986. Tonan Ajia Kenkyu (Southeast Asian Studies) 23 (4), 452-478 (1986).
62	Tropical rain forest	East Kalimantan	EA	Ochanostachys amentacea	627	7.9	5.3	4.9	3.2	1.3	0.001885741	0.000804248	0.252	4.639	Yamakura	Yamakura et al. 1986. Tonan Ajia Kenkyu (Southeast Asian Studies) 23 (4), 452-478 (1986).
63	Tropical rain forest	East Kalimantan	EA	Dillenia excelsa	629	7.9	6.1	4.6	2.4	1.3	0.001661903	0.000452389	0.261	1.837	Yamakura	Yamakura et al. 1986. Tonan Ajia Kenkyu (Southeast Asian Studies) 23 (4), 452-478 (1986).
64	Tropical rain forest	East Kalimantan	EA	Baccaurea kunstleri	631	12.7	10	8.3	6	1.3	0.005410608	0.002827433	0.422	6.706	Yamakura	Yamakura et al. 1986. Tonan Ajia Kenkyu (Southeast Asian Studies) 23 (4), 452-478 (1986).
65	Tropical rain forest	East Kalimantan	EA	Aporosa elmeri	633	8.1	3	4.7	4.2	1.3	0.001734945	0.001385442	0.692	9.587	Yamakura	Yamakura et al. 1986. Tonan Ajia Kenkyu (Southeast Asian Studies) 23 (4), 452-478 (1986).
66	Tropical rain forest	East Kalimantan	EA	Shorea leprosula	636	9.7	6.4	5.1	3.5	1.3	0.002042821	0.000962113	0.468	7.853	Yamakura	Yamakura et al. 1986. Tonan Ajia Kenkyu (Southeast Asian Studies) 23 (4), 452-478 (1986).
67	Tropical rain forest	East Kalimantan	EA	Aporosa sphaedophora	637	10	4.2	5	4	1.3	0.001963495	0.001256637	0.705	11.318	Yamakura	Yamakura et al. 1986. Tonan Ajia Kenkyu (Southeast Asian Studies) 23 (4), 452-478 (1986).
2	Tropical rain forest	East Kalimantan	EA	Dipterocarpus crinitus	639	46.5	18	127.1	85	1.3	1.268764394	0.567450173	112.192	795.108	Yamakura	Yamakura et al. 1986. Tonan Ajia Kenkyu (Southeast Asian Studies) 23 (4), 452-478 (1986).
68	Tropical rain forest	East Kalimantan	EA	Milletia sericea	640	9.5	4.2	5	3.7	1.3	0.001963495	0.00107521	0.841	11.119	Yamakura	Yamakura et al. 1986. Tonan Ajia Kenkyu (Southeast Asian Studies) 23 (4), 452-478 (1986).
69	Tropical rain forest	East Kalimantan	EA	Mallotus echinatus	641	9.6	4.5	5.2	4.4	1.3	0.002123717	0.001520531	0.712	10.18	Yamakura	Yamakura et al. 1986. Tonan Ajia Kenkyu (Southeast Asian Studies) 23 (4), 452-478 (1986).
70	Tropical rain forest	East Kalimantan	EA	Unidentified sp.	643	13.4	7.4	7.1	5.2	1.3	0.003959192	0.002123717	0.591	6.701	Yamakura	Yamakura et al. 1986. Tonan Ajia Kenkyu (Southeast Asian Studies) 23 (4), 452-478 (1986).
36	Tropical rain forest	East Kalimantan	EA	Dialium indum	644	25	14.4	14.8	11.5	1.3	0.017203361	0.010386891	2.519	23.576	Yamakura	Yamakura et al. 1986. Tonan Ajia Kenkyu (Southeast Asian Studies) 23 (4), 452-478 (1986).
71	Tropical rain forest	East Kalimantan	EA	Mallotus echinatus	645	6.5	5.1	4.5	1.5	1.3	0.001590431	0.000176715	0.05	0.411	Yamakura	Yamakura et al. 1986. Tonan Ajia Kenkyu (Southeast Asian Studies) 23 (4), 452-478 (1986).
72	Tropical rain forest	East Kalimantan	EA	Drypetes sp.	647	9.7	5.5	5	3.4	1.3	0.001963495	0.00090792	0.561	5.868	Yamakura	Yamakura et al. 1986. Tonan Ajia Kenkyu (Southeast Asian Studies) 23 (4), 452-478 (1986).
73	Tropical rain forest	East Kalimantan	EA	Dacryodes rugosa	648	9.6	5.5	5.1	3.4	1.3	0.002042821	0.00090792	0.352	3.404	Yamakura	Yamakura et al. 1986. Tonan Ajia Kenkyu (Southeast Asian Studies) 23 (4), 452-478 (1986).
8	Tropical rain forest	East Kalimantan	EA	Hopea mangerawan	654	38.3	27.5	48.1	30.7	1.3	0.181710504	0.074022992	23.865	217.217	Yamakura	Yamakura et al. 1986. Tonan Ajia Kenkyu (Southeast Asian Studies) 23 (4), 452-478 (1986).
37	Tropical rain forest	East Kalimantan	EA	Polyalthia glauca	656	12.3	5.5	11.6	9.9	1.3	0.010568318	0.007697687	7.348	85.325	Yamakura	Yamakura et al. 1986. Tonan Ajia Kenkyu (Southeast Asian Studies) 23 (4), 452-478 (1986).
20	Tropical rain forest	East Kalimantan	EA	Aporosa sphaedophora	657	24.4	16.3	25.4	18.1	1.3	0.050670748	0.025730429	13.329	134.053	Yamakura	Yamakura et al. 1986. Tonan Ajia Kenkyu (Southeast Asian Studies) 23 (4), 452-478 (1986).
21	Tropical rain forest	East Kalimantan	EA	Dryobalanops sp.	661	31.9	20.8	30.1	25.7	1.3	0.071157859	0.051874763	7.441	110.519	Yamakura	Yamakura et al. 1986. Tonan Ajia Kenkyu (Southeast Asian Studies) 23 (4), 452-478 (1986).
38	Tropical rain forest	East Kalimantan	EA	Ochanostachys sp.	664	17.6	12.6	12.2	6.7	1.3	0.011689866	0.003525652	1.165	18.186	Yamakura	Yamakura et al. 1986. Tonan Ajia Kenkyu (Southeast Asian Studies) 23 (4), 452-478 (1986).
74	Tropical rain forest	East Kalimantan	EA	Baccaurea pendula	682	9.1	7.1	5.6	3.6	1.3	0.002463009	0.001017876	0.532	10.018	Yamakura	Yamakura et al. 1986. Tonan Ajia Kenkyu (Southeast Asian Studies) 23 (4), 452-478 (1986).
75	Tropical rain forest	East Kalimantan	EA	Baccaurea sp.	1139	8	3.8	4.6	3.5	1.3	0.001661903	0.000962113	0.617	5.794	Yamakura	Yamakura et al. 1986. Tonan Ajia Kenkyu (Southeast Asian Studies) 23 (4), 452-478 (1986).
510	TempF	GouldsQP1, Tasmania, Australia	EA	Eucalyptus nitens		13.21	6.35	9.9	6.4	1.3	0.007697687	0.003216991	1.778151104	10.47331	Battaglia1998	Falster, D. S. et al. BAAD: a Biomass And Allometry Database for woody plants. Ecology 96, 1445 (2015).
517	TempF	GouldsQP1, Tasmania, Australia	EA	Eucalyptus nitens		14.75	4.82	14.1	11	1.3	0.015614501	0.009503318	7.07765	36.80378	Battaglia1998	Falster, D. S. et al. BAAD: a Biomass And Allometry Database for woody plants. Ecology 96, 1445 (2015).
521	TempF	GouldsQP1, Tasmania, Australia	EA	Eucalyptus nitens		16.87	4.6	17.4	15.5	1.3	0.023778715	0.018869191	13.85400584	71.20959	Battaglia1998	Falster, D. S. et al. BAAD: a Biomass And Allometry Database for woody plants. Ecology 96, 1445 (2015).
522	TempF	GouldsQP1, Tasmania, Australia	EA	Eucalyptus nitens		16.94	4.18	15.6	13.7	1.3	0.01911345	0.014741138	6.921383094	38.48289	Battaglia1998	Falster, D. S. et al. BAAD: a Biomass And Allometry Database for woody plants. Ecology 96, 1445 (2015).
523	TempF	GouldsQP1, Tasmania, Australia	EA	Eucalyptus nitens		16.96	4.55	18.75	16	1.3	0.027611654	0.020106193	11.25718879	60.22596	Battaglia1998	Falster, D. S. et al. BAAD: a Biomass And Allometry Database for woody plants. Ecology 96, 1445 (2015).
525	TempF	GouldsQP1, Tasmania, Australia	EA	Eucalyptus nitens		18.85	5.35	21.2	16.9	1.3	0.035298935	0.022431757	22.40794956	102.18025	Battaglia1998	Falster, D. S. et al. BAAD: a Biomass And Allometry Database for woody plants. Ecology 96, 1445 (2015).
261	Warm temperate	Hourai	EG	Chamaecyparis obtusa	42	10.7	5.3	15.9	10.3	1.3	0.019855651	0.008332289	10.7	56.5	Hagihara	Hagihara, A., Yokota, T. & Ogawa, K. Allometric relations in hinoki (Chamaecyparis obtusa (Sieb. et Zucc.) Endl.) trees. Bull. Nagoya Univ. Forest 12, 11?29 (1993).
351	Warm temperate	Hourai	EG	Chamaecyparis obtusa	43	11.3	5.38	23.1	16.6	1.3	0.041909631	0.021642432	18.7	115	Hagihara	Hagihara, A., Yokota, T. & Ogawa, K. Allometric relations in hinoki (Chamaecyparis obtusa (Sieb. et Zucc.) Endl.) trees. Bull. Nagoya Univ. Forest 12, 11?29 (1993).
352	Warm temperate	Hourai	EG	Chamaecyparis obtusa	44	12.2	5.9	19.6	13.8	1.3	0.030171856	0.014957123	12.3	61	Hagihara	Hagihara, A., Yokota, T. & Ogawa, K. Allometric relations in hinoki (Chamaecyparis obtusa (Sieb. et Zucc.) Endl.) trees. Bull. Nagoya Univ. Forest 12, 11?29 (1993).
353	Warm temperate	Hourai	EG	Chamaecyparis obtusa	45	10.6	5.6	13.5	9.07	1.3	0.014313882	0.00646107	3.87	22	Hagihara	Hagihara, A., Yokota, T. & Ogawa, K. Allometric relations in hinoki (Chamaecyparis obtusa (Sieb. et Zucc.) Endl.) trees. Bull. Nagoya Univ. Forest 12, 11?29 (1993).
354	Warm temperate	Hourai	EG	Chamaecyparis obtusa	46	8.87	5.06	10.6	7.19	1.3	0.008824734	0.004060202	3.98	24.1	Hagihara	Hagihara, A., Yokota, T. & Ogawa, K. Allometric relations in hinoki (Chamaecyparis obtusa (Sieb. et Zucc.) Endl.) trees. Bull. Nagoya Univ. Forest 12, 11?29 (1993).
361	Warm temperate	Hourai	EG	Chamaecyparis obtusa	47	7.92	5.85	8.02	3.66	1.3	0.005051712	0.001052088	0.956	5.99	Hagihara	Hagihara, A., Yokota, T. & Ogawa, K. Allometric relations in hinoki (Chamaecyparis obtusa (Sieb. et Zucc.) Endl.) trees. Bull. Nagoya Univ. Forest 12, 11?29 (1993).
406	Warm temperate	Ibaraki	EG	Chamaecyparis obtusa	TNG20	9.66	2.68	14.69	12.89473349	1.3	0.016948586	0.013059141	11.39273963	47.31944378	Araki et al (2002), Araki et al (unpublished data)	Araki, M., Chiba, Y., Utsugi, H. Relationships between sapwood area and leafa area in Hioki cypress (Chamaecyparis obtusa) Transactions of the meeting in Kanto branch of the Japanese forest society 54, 109-110 (2002), Araki et al (unpublished data)
407	Warm temperate	Ibaraki	EG	Chamaecyparis obtusa	TNG20	7.22	4.55	7.050564	4.106197532	1.3	0.00390425	0.001324249	1.0551186	5.206548742	Araki et al (2002), Araki et al (unpublished data)	Araki, M., Chiba, Y., Utsugi, H. Relationships between sapwood area and leafa area in Hioki cypress (Chamaecyparis obtusa) Transactions of the meeting in Kanto branch of the Japanese forest society 54, 109-110 (2003), Araki et al (unpublished data)
408	Warm temperate	Ibaraki	EG	Chamaecyparis obtusa	TNG20	10.3	4.35	12.6369	9.549296586	1.3	0.012542121	0.007161972	6.810062481	31.44633803	Araki et al (2002), Araki et al (unpublished data)	Araki, M., Chiba, Y., Utsugi, H. Relationships between sapwood area and leafa area in Hioki cypress (Chamaecyparis obtusa) Transactions of the meeting in Kanto branch of the Japanese forest society 54, 109-110 (2004), Araki et al (unpublished data)
409	Warm temperate	Ibaraki	EG	Chamaecyparis obtusa	TNG20	7.6	2.65	10.04268	8.626197916	1.3	0.007921166	0.005844249	4.271359727	20.18587293	Araki et al (2002), Araki et al (unpublished data)	Araki, M., Chiba, Y., Utsugi, H. Relationships between sapwood area and leafa area in Hioki cypress (Chamaecyparis obtusa) Transactions of the meeting in Kanto branch of the Japanese forest society 54, 109-110 (2005), Araki et al (unpublished data)
410	Warm temperate	Ibaraki	EG	Chamaecyparis obtusa	TNG20	12.8	4.95	17.6662	13.71915609	1.3	0.024511854	0.014782391	14.33541925	60.93413251	Araki et al (2002), Araki et al (unpublished data)	Araki, M., Chiba, Y., Utsugi, H. Relationships between sapwood area and leafa area in Hioki cypress (Chamaecyparis obtusa) Transactions of the meeting in Kanto branch of the Japanese forest society 54, 109-110 (2006), Araki et al (unpublished data)
411	Warm temperate	Ibaraki	EG	Chamaecyparis obtusa	TNG20	12.8	6.32	22.47268	16.26563518	1.3	0.039664284	0.020779349	16.86120554	69.86843023	Araki et al (2002), Araki et al (unpublished data)	Araki, M., Chiba, Y., Utsugi, H. Relationships between sapwood area and leafa area in Hioki cypress (Chamaecyparis obtusa) Transactions of the meeting in Kanto branch of the Japanese forest society 54, 109-110 (2007), Araki et al (unpublished data)
396	Warm temperate	Ibaraki	EG	Chamaecyparis obtusa	TNG31	14.02	6.73	18.2	12.24605	1.3	0.026015529	0.011778282	8.199	36.82643	Araki et al (2002), Araki et al (unpublished data)	Araki, M., Chiba, Y., Utsugi, H. Relationships between sapwood area and leafa area in Hioki cypress (Chamaecyparis obtusa) Transactions of the meeting in Kanto branch of the Japanese forest society 54, 109-110 (2008), Araki et al (unpublished data)
397	Warm temperate	Ibaraki	EG	Chamaecyparis obtusa	TNG31	13.98	8.35	17.3	10.0095	1.3	0.023506182	0.007868911	5.869	26.488918	Araki et al (2002), Araki et al (unpublished data)	Araki, M., Chiba, Y., Utsugi, H. Relationships between sapwood area and leafa area in Hioki cypress (Chamaecyparis obtusa) Transactions of the meeting in Kanto branch of the Japanese forest society 54, 109-110 (2009), Araki et al (unpublished data)
398	Warm temperate	Ibaraki	EG	Chamaecyparis obtusa	TNG31	12.46	7.9	14	7.701	1.3	0.015393804	0.004657835	3.629	17.783375	Araki et al (2002), Araki et al (unpublished data)	Araki, M., Chiba, Y., Utsugi, H. Relationships between sapwood area and leafa area in Hioki cypress (Chamaecyparis obtusa) Transactions of the meeting in Kanto branch of the Japanese forest society 54, 109-110 (2010), Araki et al (unpublished data)
399	Warm temperate	Ibaraki	EG	Chamaecyparis obtusa	TNG31	15.73	8.47	22.2	12.02725	1.3	0.038707563	0.011361157	9.311	41.5549844	Araki et al (2002), Araki et al (unpublished data)	Araki, M., Chiba, Y., Utsugi, H. Relationships between sapwood area and leafa area in Hioki cypress (Chamaecyparis obtusa) Transactions of the meeting in Kanto branch of the Japanese forest society 54, 109-110 (2011), Araki et al (unpublished data)
400	Warm temperate	Ibaraki	EG	Chamaecyparis obtusa	TNG31	11.78	7.55	11.4	5.9465	1.3	0.010207035	0.002777236	1.759	10.05879	Araki et al (2002), Araki et al (unpublished data)	Araki, M., Chiba, Y., Utsugi, H. Relationships between sapwood area and leafa area in Hioki cypress (Chamaecyparis obtusa) Transactions of the meeting in Kanto branch of the Japanese forest society 54, 109-110 (2012), Araki et al (unpublished data)
401	Warm temperate	Ibaraki	EG	Chamaecyparis obtusa	TNG31	14.89	7.32	21.3	14.453	1.3	0.035632729	0.01640612	14.369	61.87753	Araki et al (2002), Araki et al (unpublished data)	Araki, M., Chiba, Y., Utsugi, H. Relationships between sapwood area and leafa area in Hioki cypress (Chamaecyparis obtusa) Transactions of the meeting in Kanto branch of the Japanese forest society 54, 109-110 (2013), Araki et al (unpublished data)
402	Warm temperate	Ibaraki	EG	Chamaecyparis obtusa	TNG31	13.07	6.55	14.6	8.7825	1.3	0.016741547	0.006057957	2.61	13.43142	Araki et al (2002), Araki et al (unpublished data)	Araki, M., Chiba, Y., Utsugi, H. Relationships between sapwood area and leafa area in Hioki cypress (Chamaecyparis obtusa) Transactions of the meeting in Kanto branch of the Japanese forest society 54, 109-110 (2014), Araki et al (unpublished data)
403	Warm temperate	Ibaraki	EG	Chamaecyparis obtusa	TNG31	12.96	7.35	14.3	8.6955	1.3	0.016060607	0.005938531	4.529	19.540553	Araki et al (2002), Araki et al (unpublished data)	Araki, M., Chiba, Y., Utsugi, H. Relationships between sapwood area and leafa area in Hioki cypress (Chamaecyparis obtusa) Transactions of the meeting in Kanto branch of the Japanese forest society 54, 109-110 (2015), Araki et al (unpublished data)
404	Warm temperate	Ibaraki	EG	Chamaecyparis obtusa	TNG31	11.83	7.88	9.8	5.0478	1.3	0.007542964	0.002001217	1.8	7.738214	Araki et al (2002), Araki et al (unpublished data)	Araki, M., Chiba, Y., Utsugi, H. Relationships between sapwood area and leafa area in Hioki cypress (Chamaecyparis obtusa) Transactions of the meeting in Kanto branch of the Japanese forest society 54, 109-110 (2016), Araki et al (unpublished data)
405	Warm temperate	Ibaraki	EG	Chamaecyparis obtusa	TNG31	13.2	7.03	18.7	11.33425	1.3	0.027464588	0.010089635	8.78	37.464334	Araki et al (2002), Araki et al (unpublished data)	Araki, M., Chiba, Y., Utsugi, H. Relationships between sapwood area and leafa area in Hioki cypress (Chamaecyparis obtusa) Transactions of the meeting in Kanto branch of the Japanese forest society 54, 109-110 (2017), Araki et al (unpublished data)
390	Warm temperate	Ibaraki	EG	Chamaecyparis obtusa	TNG45	16.1	11.28	14.32394488	10.3450713	1.3	0.016114438	0.00840537	3.3773779	14.12930739	Araki et al (2002), Araki et al (unpublished data)	Araki, M., Chiba, Y., Utsugi, H. Relationships between sapwood area and leafa area in Hioki cypress (Chamaecyparis obtusa) Transactions of the meeting in Kanto branch of the Japanese forest society 54, 109-110 (2018), Araki et al (unpublished data)
391	Warm temperate	Ibaraki	EG	Chamaecyparis obtusa	TNG45	15.88	8.9	21.65	15.02422663	1.3	0.036813379	0.017728587	10.66194014	46.05340007	Araki et al (2002), Araki et al (unpublished data)	Araki, M., Chiba, Y., Utsugi, H. Relationships between sapwood area and leafa area in Hioki cypress (Chamaecyparis obtusa) Transactions of the meeting in Kanto branch of the Japanese forest society 54, 109-110 (2019), Araki et al (unpublished data)
392	Warm temperate	Ibaraki	EG	Chamaecyparis obtusa	TNG45	17.2	9.4	26.23	18.4	1.3	0.054036407	0.02659044	18.47391506	76.68407722	Araki et al (2002), Araki et al (unpublished data)	Araki, M., Chiba, Y., Utsugi, H. Relationships between sapwood area and leafa area in Hioki cypress (Chamaecyparis obtusa) Transactions of the meeting in Kanto branch of the Japanese forest society 54, 109-110 (2020), Araki et al (unpublished data)
393	Warm temperate	Ibaraki	EG	Chamaecyparis obtusa	TNG45	17.22	8.35	23.36394565	17.76169165	1.3	0.04287284	0.02477756	14.81854786	59.5935265	Araki et al (2002), Araki et al (unpublished data)	Araki, M., Chiba, Y., Utsugi, H. Relationships between sapwood area and leafa area in Hioki cypress (Chamaecyparis obtusa) Transactions of the meeting in Kanto branch of the Japanese forest society 54, 109-110 (2021), Araki et al (unpublished data)
394	Warm temperate	Ibaraki	EG	Chamaecyparis obtusa	TNG45	17.05	11.35	20.05352283	12.06394469	1.3	0.031584298	0.011430588	5.902959007	22.13332684	Araki et al (2002), Araki et al (unpublished data)	Araki, M., Chiba, Y., Utsugi, H. Relationships between sapwood area and leafa area in Hioki cypress (Chamaecyparis obtusa) Transactions of the meeting in Kanto branch of the Japanese forest society 54, 109-110 (2022), Araki et al (unpublished data)
395	Warm temperate	Ibaraki	EG	Chamaecyparis obtusa	TNG45	17.02	11.7	21.2631004	12.47774754	1.3	0.035509378	0.012228193	9.276841098	35.99351355	Araki et al (2002), Araki et al (unpublished data)	Araki, M., Chiba, Y., Utsugi, H. Relationships between sapwood area and leafa area in Hioki cypress (Chamaecyparis obtusa) Transactions of the meeting in Kanto branch of the Japanese forest society 54, 109-110 (2023), Araki et al (unpublished data)
228	Warm temperate	Inabu	EG	Chamaecyparis obtusa	6	4.73	1.66	3.47	3	1.3	0.00094569	0.000706858	0.338	1.47	Hagihara	Hagihara, A., Yokota, T. & Ogawa, K. Allometric relations in hinoki (Chamaecyparis obtusa (Sieb. et Zucc.) Endl.) trees. Bull. Nagoya Univ. Forest 12, 11?29 (1993).
229	Warm temperate	Inabu	EG	Chamaecyparis obtusa	8	5.84	2.41	4.93	3.84	1.3	0.001908902	0.001158117	0.751	3.43	Hagihara	Hagihara, A., Yokota, T. & Ogawa, K. Allometric relations in hinoki (Chamaecyparis obtusa (Sieb. et Zucc.) Endl.) trees. Bull. Nagoya Univ. Forest 12, 11?29 (1993).
230	Warm temperate	Inabu	EG	Chamaecyparis obtusa	10	6.3	2.25	5.98	5.22	1.3	0.002808615	0.002140084	1.96	8.88	Hagihara	Hagihara, A., Yokota, T. & Ogawa, K. Allometric relations in hinoki (Chamaecyparis obtusa (Sieb. et Zucc.) Endl.) trees. Bull. Nagoya Univ. Forest 12, 11?29 (1993).
231	Warm temperate	Inabu	EG	Chamaecyparis obtusa	11	6.85	2.25	6.43	5.68	1.3	0.003247221	0.002533883	1.88	7.97	Hagihara	Hagihara, A., Yokota, T. & Ogawa, K. Allometric relations in hinoki (Chamaecyparis obtusa (Sieb. et Zucc.) Endl.) trees. Bull. Nagoya Univ. Forest 12, 11?29 (1993).
232	Warm temperate	Inabu	EG	Chamaecyparis obtusa	12	6.64	1.95	7.89	7.56	1.3	0.004889269	0.004488833	3.18	13.5	Hagihara	Hagihara, A., Yokota, T. & Ogawa, K. Allometric relations in hinoki (Chamaecyparis obtusa (Sieb. et Zucc.) Endl.) trees. Bull. Nagoya Univ. Forest 12, 11?29 (1993).
233	Warm temperate	Inabu	EG	Chamaecyparis obtusa	13	6.63	2.3	8.15	7.32	1.3	0.005216811	0.004208352	2.74	13.5	Hagihara	Hagihara, A., Yokota, T. & Ogawa, K. Allometric relations in hinoki (Chamaecyparis obtusa (Sieb. et Zucc.) Endl.) trees. Bull. Nagoya Univ. Forest 12, 11?29 (1993).
234	Warm temperate	Inabu	EG	Chamaecyparis obtusa	14	7.46	2	9.14	8.47	1.3	0.006561185	0.005634517	4.02	17.8	Hagihara	Hagihara, A., Yokota, T. & Ogawa, K. Allometric relations in hinoki (Chamaecyparis obtusa (Sieb. et Zucc.) Endl.) trees. Bull. Nagoya Univ. Forest 12, 11?29 (1993).
235	Warm temperate	Inabu	EG	Chamaecyparis obtusa	15	6.93	3.2	5.73	4.54	1.3	0.00257869	0.001618831	0.93	4.42	Hagihara	Hagihara, A., Yokota, T. & Ogawa, K. Allometric relations in hinoki (Chamaecyparis obtusa (Sieb. et Zucc.) Endl.) trees. Bull. Nagoya Univ. Forest 12, 11?29 (1993).
236	Warm temperate	Inabu	EG	Chamaecyparis obtusa	16	6.9	2.1	7.35	6.53	1.3	0.004242917	0.003349008	2.38	11.3	Hagihara	Hagihara, A., Yokota, T. & Ogawa, K. Allometric relations in hinoki (Chamaecyparis obtusa (Sieb. et Zucc.) Endl.) trees. Bull. Nagoya Univ. Forest 12, 11?29 (1993).
237	Warm temperate	Inabu	EG	Chamaecyparis obtusa	17	5.8	2.4	4.3	3.76	1.3	0.001452201	0.001110365	0.765	3.57	Hagihara	Hagihara, A., Yokota, T. & Ogawa, K. Allometric relations in hinoki (Chamaecyparis obtusa (Sieb. et Zucc.) Endl.) trees. Bull. Nagoya Univ. Forest 12, 11?29 (1993).
238	Warm temperate	Inabu	EG	Chamaecyparis obtusa	18	8.1	2.6	9.8	8.56	1.3	0.007542964	0.005754895	3.85	19.4	Hagihara	Hagihara, A., Yokota, T. & Ogawa, K. Allometric relations in hinoki (Chamaecyparis obtusa (Sieb. et Zucc.) Endl.) trees. Bull. Nagoya Univ. Forest 12, 11?29 (1993).
239	Warm temperate	Inabu	EG	Chamaecyparis obtusa	19	7.4	1.85	7.26	6.86	1.3	0.004139645	0.003696052	2.01	9.82	Hagihara	Hagihara, A., Yokota, T. & Ogawa, K. Allometric relations in hinoki (Chamaecyparis obtusa (Sieb. et Zucc.) Endl.) trees. Bull. Nagoya Univ. Forest 12, 11?29 (1993).
240	Warm temperate	Inabu	EG	Chamaecyparis obtusa	20	6.7	1.4	6.53	6.47	1.3	0.003349008	0.003287747	1.55	7.39	Hagihara	Hagihara, A., Yokota, T. & Ogawa, K. Allometric relations in hinoki (Chamaecyparis obtusa (Sieb. et Zucc.) Endl.) trees. Bull. Nagoya Univ. Forest 12, 11?29 (1993).
241	Warm temperate	Inabu	EG	Chamaecyparis obtusa	21	7.65	3.35	6.56	5.16	1.3	0.003379851	0.00209117	1.28	6.38	Hagihara	Hagihara, A., Yokota, T. & Ogawa, K. Allometric relations in hinoki (Chamaecyparis obtusa (Sieb. et Zucc.) Endl.) trees. Bull. Nagoya Univ. Forest 12, 11?29 (1993).
243	Warm temperate	Inabu	EG	Chamaecyparis obtusa	22	7.6	3	7.8	5.83	1.3	0.004778362	0.002669482	1.19	5.7	Hagihara	Hagihara, A., Yokota, T. & Ogawa, K. Allometric relations in hinoki (Chamaecyparis obtusa (Sieb. et Zucc.) Endl.) trees. Bull. Nagoya Univ. Forest 12, 11?29 (1993).
244	Warm temperate	Inabu	EG	Chamaecyparis obtusa	23	6.3	2.83	4.97	4.23	1.3	0.001940004	0.001405305	0.698	3.86	Hagihara	Hagihara, A., Yokota, T. & Ogawa, K. Allometric relations in hinoki (Chamaecyparis obtusa (Sieb. et Zucc.) Endl.) trees. Bull. Nagoya Univ. Forest 12, 11?29 (1993).
245	Warm temperate	Inabu	EG	Chamaecyparis obtusa	24	7.95	3.25	6.56	5.47	1.3	0.003379851	0.002349982	1.64	7.54	Hagihara	Hagihara, A., Yokota, T. & Ogawa, K. Allometric relations in hinoki (Chamaecyparis obtusa (Sieb. et Zucc.) Endl.) trees. Bull. Nagoya Univ. Forest 12, 11?29 (1993).
246	Warm temperate	Inabu	EG	Chamaecyparis obtusa	25	9.17	3.33	10.8	9.26	1.3	0.009160884	0.006734601	5.1	21.4	Hagihara	Hagihara, A., Yokota, T. & Ogawa, K. Allometric relations in hinoki (Chamaecyparis obtusa (Sieb. et Zucc.) Endl.) trees. Bull. Nagoya Univ. Forest 12, 11?29 (1993).
248	Warm temperate	Inabu	EG	Chamaecyparis obtusa	26	9.18	4.69	8.79	6.4	1.3	0.006068308	0.003216991	1.83	7.21	Hagihara	Hagihara, A., Yokota, T. & Ogawa, K. Allometric relations in hinoki (Chamaecyparis obtusa (Sieb. et Zucc.) Endl.) trees. Bull. Nagoya Univ. Forest 12, 11?29 (1993).
249	Warm temperate	Inabu	EG	Chamaecyparis obtusa	27	8.6	2.56	8.09	7.32	1.3	0.005140282	0.004208352	2.46	11	Hagihara	Hagihara, A., Yokota, T. & Ogawa, K. Allometric relations in hinoki (Chamaecyparis obtusa (Sieb. et Zucc.) Endl.) trees. Bull. Nagoya Univ. Forest 12, 11?29 (1993).
250	Warm temperate	Inabu	EG	Chamaecyparis obtusa	28	12.1	4.73	13.3	9.99	1.3	0.013892908	0.007838282	5.82	22.6	Hagihara	Hagihara, A., Yokota, T. & Ogawa, K. Allometric relations in hinoki (Chamaecyparis obtusa (Sieb. et Zucc.) Endl.) trees. Bull. Nagoya Univ. Forest 12, 11?29 (1993).
251	Warm temperate	Inabu	EG	Chamaecyparis obtusa	29	10.4	3.8	10.6	9.04	1.3	0.008824734	0.006418399	3.26	12.8	Hagihara	Hagihara, A., Yokota, T. & Ogawa, K. Allometric relations in hinoki (Chamaecyparis obtusa (Sieb. et Zucc.) Endl.) trees. Bull. Nagoya Univ. Forest 12, 11?29 (1993).
252	Warm temperate	Inabu	EG	Chamaecyparis obtusa	30	9.21	5.32	6.81	4.65	1.3	0.00364237	0.001698227	1.47	6.1	Hagihara	Hagihara, A., Yokota, T. & Ogawa, K. Allometric relations in hinoki (Chamaecyparis obtusa (Sieb. et Zucc.) Endl.) trees. Bull. Nagoya Univ. Forest 12, 11?29 (1993).
253	Warm temperate	Inabu	EG	Chamaecyparis obtusa	31	6.96	4.09	5.83	3.5	1.3	0.002669482	0.000962113	0.404	2.47	Hagihara	Hagihara, A., Yokota, T. & Ogawa, K. Allometric relations in hinoki (Chamaecyparis obtusa (Sieb. et Zucc.) Endl.) trees. Bull. Nagoya Univ. Forest 12, 11?29 (1993).
242	Warm temperate	Inabu	EG	Chamaecyparis obtusa	33	4.17	2.26	3.5	2.86	1.3	0.000962113	0.000642424	0.139	0.89	Hagihara	Hagihara, A., Yokota, T. & Ogawa, K. Allometric relations in hinoki (Chamaecyparis obtusa (Sieb. et Zucc.) Endl.) trees. Bull. Nagoya Univ. Forest 12, 11?29 (1993).
254	Warm temperate	Inabu	EG	Chamaecyparis obtusa	34	11	5.75	13.4	9.8	1.3	0.014102609	0.007542964	5.68	23.8	Hagihara	Hagihara, A., Yokota, T. & Ogawa, K. Allometric relations in hinoki (Chamaecyparis obtusa (Sieb. et Zucc.) Endl.) trees. Bull. Nagoya Univ. Forest 12, 11?29 (1993).
255	Warm temperate	Inabu	EG	Chamaecyparis obtusa	35	10.1	6	9.29	5.95	1.3	0.006778308	0.002780506	2.41	10.3	Hagihara	Hagihara, A., Yokota, T. & Ogawa, K. Allometric relations in hinoki (Chamaecyparis obtusa (Sieb. et Zucc.) Endl.) trees. Bull. Nagoya Univ. Forest 12, 11?29 (1993).
256	Warm temperate	Inabu	EG	Chamaecyparis obtusa	36	10	5.9	7.64	5.06	1.3	0.004584338	0.002010902	1.35	6	Hagihara	Hagihara, A., Yokota, T. & Ogawa, K. Allometric relations in hinoki (Chamaecyparis obtusa (Sieb. et Zucc.) Endl.) trees. Bull. Nagoya Univ. Forest 12, 11?29 (1993).
257	Warm temperate	Inabu	EG	Chamaecyparis obtusa	37	8.04	4.38	5.32	4.11	1.3	0.002222865	0.001326702	0.91	3.67	Hagihara	Hagihara, A., Yokota, T. & Ogawa, K. Allometric relations in hinoki (Chamaecyparis obtusa (Sieb. et Zucc.) Endl.) trees. Bull. Nagoya Univ. Forest 12, 11?29 (1993).
247	Warm temperate	Inabu	EG	Chamaecyparis obtusa	38	5.67	3.71	4.39	2.33	1.3	0.001513627	0.000426385	0.0881	0.571	Hagihara	Hagihara, A., Yokota, T. & Ogawa, K. Allometric relations in hinoki (Chamaecyparis obtusa (Sieb. et Zucc.) Endl.) trees. Bull. Nagoya Univ. Forest 12, 11?29 (1993).
258	Warm temperate	Inabu	EG	Chamaecyparis obtusa	39	5.59	3.58	3.98	2.26	1.3	0.001244102	0.00040115	0.19	0.987	Hagihara	Hagihara, A., Yokota, T. & Ogawa, K. Allometric relations in hinoki (Chamaecyparis obtusa (Sieb. et Zucc.) Endl.) trees. Bull. Nagoya Univ. Forest 12, 11?29 (1993).
259	Warm temperate	Inabu	EG	Chamaecyparis obtusa	40	9.4	5.3	8.66	5.36	1.3	0.005890141	0.002256418	1.55	6.85	Hagihara	Hagihara, A., Yokota, T. & Ogawa, K. Allometric relations in hinoki (Chamaecyparis obtusa (Sieb. et Zucc.) Endl.) trees. Bull. Nagoya Univ. Forest 12, 11?29 (1993).
260	Warm temperate	Inabu	EG	Chamaecyparis obtusa	41	9.3	4.48	8.75	6.24	1.3	0.006013205	0.003058152	1.78	7.76	Hagihara	Hagihara, A., Yokota, T. & Ogawa, K. Allometric relations in hinoki (Chamaecyparis obtusa (Sieb. et Zucc.) Endl.) trees. Bull. Nagoya Univ. Forest 12, 11?29 (1993).
262	Warm temperate	Inabu	EG	Cryptomeria japonica	B1	15.44	9.29	20.28	12.22	1.3	0.03230173	0.011728225	12.3	NA	Katsuno, M.	Katsuno, Masumi. A basic study about gross production in a Cryptomeria japonica plantation. PhD thesis, Nagoya University (1990). (In Japanese)
263	Warm temperate	Inabu	EG	Cryptomeria japonica	B2	10.68	5.26	10.38	8.12	1.3	0.008462225	0.005178476	3.94	NA	Katsuno, M.	Katsuno, Masumi. A basic study about gross production in a Cryptomeria japonica plantation. PhD thesis, Nagoya University (1990). (In Japanese)
264	Warm temperate	Inabu	EG	Cryptomeria japonica	B3	8.15	5.47	6.84	4.17	1.3	0.003674532	0.001365721	1.09	NA	Katsuno, M.	Katsuno, Masumi. A basic study about gross production in a Cryptomeria japonica plantation. PhD thesis, Nagoya University (1990). (In Japanese)
265	Warm temperate	Inabu	EG	Cryptomeria japonica	B4	5.7	2.74	5.38	4.42	1.3	0.002273288	0.001534385	0.818	NA	Katsuno, M.	Katsuno, Masumi. A basic study about gross production in a Cryptomeria japonica plantation. PhD thesis, Nagoya University (1990). (In Japanese)
266	Warm temperate	Inabu	EG	Cryptomeria japonica	B5	4.51	2.02	3.92	3.82	1.3	0.001206874	0.001146084	0.374	NA	Katsuno, M.	Katsuno, Masumi. A basic study about gross production in a Cryptomeria japonica plantation. PhD thesis, Nagoya University (1990). (In Japanese)
267	Warm temperate	Inabu	EG	Cryptomeria japonica	B6	16.3	9.44	18.65	13.18	1.3	0.027317915	0.01364334	11.6	NA	Katsuno, M.	Katsuno, Masumi. A basic study about gross production in a Cryptomeria japonica plantation. PhD thesis, Nagoya University (1990). (In Japanese)
268	Warm temperate	Inabu	EG	Cryptomeria japonica	B7	13.3	7.61	16.07	11.81	1.3	0.020282507	0.010954427	8.85	NA	Katsuno, M.	Katsuno, Masumi. A basic study about gross production in a Cryptomeria japonica plantation. PhD thesis, Nagoya University (1990). (In Japanese)
269	Warm temperate	Inabu	EG	Cryptomeria japonica	B8	13.69	9.67	12.64	7.48	1.3	0.012548275	0.004394334	4.06	NA	Katsuno, M.	Katsuno, Masumi. A basic study about gross production in a Cryptomeria japonica plantation. PhD thesis, Nagoya University (1990). (In Japanese)
270	Warm temperate	Inabu	EG	Cryptomeria japonica	B9	11.46	7.84	9.52	6.59	1.3	0.007118095	0.003410835	0.966	NA	Katsuno, M.	Katsuno, Masumi. A basic study about gross production in a Cryptomeria japonica plantation. PhD thesis, Nagoya University (1990). (In Japanese)
271	Warm temperate	Inabu	EG	Cryptomeria japonica	B10	6.6	4.16	5.98	4.04	1.3	0.002808615	0.001281895	0.477	NA	Katsuno, M.	Katsuno, Masumi. A basic study about gross production in a Cryptomeria japonica plantation. PhD thesis, Nagoya University (1990). (In Japanese)
272	Warm temperate	Inabu	EG	Cryptomeria japonica	B11	5.91	4.12	5.67	3.06	1.3	0.002524969	0.000735415	0.318	NA	Katsuno, M.	Katsuno, Masumi. A basic study about gross production in a Cryptomeria japonica plantation. PhD thesis, Nagoya University (1990). (In Japanese)
457	TempF	Japan-Ashiu Research Forest of Kyoto University-Compartment 4	EA	Daphniphyllum macropodum		3.24	1.31	3.5	3.250000372	1.3	0.000962113	0.000829577	0.229	NA	Ando1988	Falster, D. S. et al. BAAD: a Biomass And Allometry Database for woody plants. Ecology 96, 1445 (2015).
458	TempF	Japan-Ashiu Research Forest of Kyoto University-Compartment 4	EG	Cryptomeria japonica		3.58	1.4	5.8	5.799999537	1.3	0.002642079	0.002642079	0.824	NA	Ando1988	Falster, D. S. et al. BAAD: a Biomass And Allometry Database for woody plants. Ecology 96, 1445 (2015).
464	TempF	Japan-Ashiu Research Forest of Kyoto University-Compartment 4	EA	Ilex sugerokii		4.37	2.68	4.85	3.599999965	1.3	0.001847453	0.001017876	0.461	NA	Ando1988	Falster, D. S. et al. BAAD: a Biomass And Allometry Database for woody plants. Ecology 96, 1445 (2015).
466	TempF	Japan-Ashiu Research Forest of Kyoto University-Compartment 4	EA	Ilex pedunculosa		5.2	1.41	2.75	2.900000317	1.3	0.000593957	0.00066052	0.081	NA	Ando1988	Falster, D. S. et al. BAAD: a Biomass And Allometry Database for woody plants. Ecology 96, 1445 (2015).
467	TempF	Japan-Ashiu Research Forest of Kyoto University-Compartment 4	EA	Ilex pedunculosa		5.39	3.27	5.1	3.500000454	1.3	0.002042821	0.000962113	0.195	NA	Ando1988	Falster, D. S. et al. BAAD: a Biomass And Allometry Database for woody plants. Ecology 96, 1445 (2015).
468	TempF	Japan-Ashiu Research Forest of Kyoto University-Compartment 4	EG	Cryptomeria japonica		5.52	3.19	7.9	6.499999765	1.3	0.00490167	0.003318307	1.682	NA	Ando1988	Falster, D. S. et al. BAAD: a Biomass And Allometry Database for woody plants. Ecology 96, 1445 (2015).
472	TempF	Japan-Ashiu Research Forest of Kyoto University-Compartment 4	EA	Ilex pedunculosa		6.79	2.62	5.8	4.900000013	1.3	0.002642079	0.001885741	0.373	NA	Ando1988	Falster, D. S. et al. BAAD: a Biomass And Allometry Database for woody plants. Ecology 96, 1445 (2015).
473	TempF	Japan-Ashiu Research Forest of Kyoto University-Compartment 4	EG	Cryptomeria japonica		6.98	2.56	12.8	10.70000025	1.3	0.012867964	0.008992024	2.287	NA	Ando1988	Falster, D. S. et al. BAAD: a Biomass And Allometry Database for woody plants. Ecology 96, 1445 (2015).
474	TempF	Japan-Ashiu Research Forest of Kyoto University-Compartment 4	EG	Cryptomeria japonica		7.53	4.3	11.1	8.600000136	1.3	0.009676891	0.005808805	3	NA	Ando1988	Falster, D. S. et al. BAAD: a Biomass And Allometry Database for woody plants. Ecology 96, 1445 (2015).
475	TempF	Japan-Ashiu Research Forest of Kyoto University-Compartment 4	EG	Cryptomeria japonica		7.57	3.38	13.9	11.89999979	1.3	0.015174678	0.011122023	9.17	NA	Ando1988	Falster, D. S. et al. BAAD: a Biomass And Allometry Database for woody plants. Ecology 96, 1445 (2015).
479	TempF	Japan-Ashiu Research Forest of Kyoto University-Compartment 4	EG	Cryptomeria japonica		11.12	5.73	16.5	13.29999995	1.3	0.021382465	0.013892908	7.8	NA	Ando1988	Falster, D. S. et al. BAAD: a Biomass And Allometry Database for woody plants. Ecology 96, 1445 (2015).
480	TempF	Japan-Ashiu Research Forest of Kyoto University-Compartment 4	EG	Cryptomeria japonica		11.52	6.14	15.3	13.00000002	1.3	0.018385386	0.013273229	7.94	NA	Ando1988	Falster, D. S. et al. BAAD: a Biomass And Allometry Database for woody plants. Ecology 96, 1445 (2015).
482	TempF	Japan-Ashiu Research Forest of Kyoto University-Compartment 4	EG	Cryptomeria japonica		13.39	5.39	21.4	18.49999995	1.3	0.035968094	0.026880252	24.94	NA	Ando1988	Falster, D. S. et al. BAAD: a Biomass And Allometry Database for woody plants. Ecology 96, 1445 (2015).
484	TempF	Japan-Ashiu Research Forest of Kyoto University-Compartment 4	EG	Cryptomeria japonica		15.18	7.79	24.8	18.80000011	1.3	0.048305129	0.027759113	29.9	NA	Ando1988	Falster, D. S. et al. BAAD: a Biomass And Allometry Database for woody plants. Ecology 96, 1445 (2015).
485	TempF	Japan-Ashiu Research Forest of Kyoto University-Compartment 4	EG	Cryptomeria japonica		17.27	11.6	23.2	14.90000016	1.3	0.042273271	0.017436625	18.93	NA	Ando1988	Falster, D. S. et al. BAAD: a Biomass And Allometry Database for woody plants. Ecology 96, 1445 (2015).
486	TempF	Japan-Ashiu Research Forest of Kyoto University-Compartment 4	EG	Cryptomeria japonica		18.24	5.03	31.7	28.69999993	1.3	0.078923876	0.064692461	42.08	NA	Ando1988	Falster, D. S. et al. BAAD: a Biomass And Allometry Database for woody plants. Ecology 96, 1445 (2015).
487	TempF	Japan-Ashiu Research Forest of Kyoto University-Compartment 4	EG	Cryptomeria japonica		19.53	10.39	27.2	17.30000014	1.3	0.058106898	0.023506182	18.71	NA	Ando1988	Falster, D. S. et al. BAAD: a Biomass And Allometry Database for woody plants. Ecology 96, 1445 (2015).
488	TempF	Japan-Ashiu Research Forest of Kyoto University-Compartment 4	EG	Cryptomeria japonica		20.27	9.94	37.6	28.09999991	1.3	0.111036451	0.062015824	46.59	NA	Ando1988	Falster, D. S. et al. BAAD: a Biomass And Allometry Database for woody plants. Ecology 96, 1445 (2015).
489	TempF	Japan-Ashiu Research Forest of Kyoto University-Compartment 4	EG	Cryptomeria japonica		20.3	4.83	39.5	33.30000001	1.3	0.122541748	0.087092017	61.89	NA	Ando1988	Falster, D. S. et al. BAAD: a Biomass And Allometry Database for woody plants. Ecology 96, 1445 (2015).
490	TempF	Japan-Ashiu Research Forest of Kyoto University-Compartment 4	EG	Cryptomeria japonica		21.6	7.08	41.5	32.5	1.3	0.135265199	0.082957681	56.1	NA	Ando1988	Falster, D. S. et al. BAAD: a Biomass And Allometry Database for woody plants. Ecology 96, 1445 (2015).
491	TempF	Japan-Ashiu Research Forest of Kyoto University-Compartment 4	EG	Cryptomeria japonica		21.67	8.81	51.6	33.40000009	1.3	0.209116973	0.087615878	71.41	NA	Ando1988	Falster, D. S. et al. BAAD: a Biomass And Allometry Database for woody plants. Ecology 96, 1445 (2015).
709	TempF	Japan-Ashiu Research Forest of Kyoto University-Compartment 4	DA	Castanea crenata		10.5	3.3	17.7	19.49999995	1.3	0.024605739	0.029864765	2.86	NA	Ando1988	Falster, D. S. et al. BAAD: a Biomass And Allometry Database for woody plants. Ecology 96, 1445 (2015).
710	TempF	Japan-Ashiu Research Forest of Kyoto University-Compartment 4	DA	Castanea crenata		13.3	2.8	36.4	36.30000007	1.3	0.104062115	0.103491131	13.4	NA	Ando1988	Falster, D. S. et al. BAAD: a Biomass And Allometry Database for woody plants. Ecology 96, 1445 (2015).
711	TempF	Japan-Ashiu Research Forest of Kyoto University-Compartment 4	DA	Castanea crenata		13.5	5	32.7	28.50000004	1.3	0.08398184	0.063793966	4.54	NA	Ando1988	Falster, D. S. et al. BAAD: a Biomass And Allometry Database for woody plants. Ecology 96, 1445 (2015).
717	TempF	Japan-Ashiu Research Forest of Kyoto University-Compartment 4	DA	Chengiopanax sciadophylloides		4.8	1.35	3.7	3.699999853	1.3	0.00107521	0.00107521	0.084	NA	Ando1988	Falster, D. S. et al. BAAD: a Biomass And Allometry Database for woody plants. Ecology 96, 1445 (2015).
719	TempF	Japan-Ashiu Research Forest of Kyoto University-Compartment 4	DA	Clethra barbinervis		6	3.7	7.5	5.350000127	1.3	0.004417865	0.002248006	0.55	NA	Ando1988	Falster, D. S. et al. BAAD: a Biomass And Allometry Database for woody plants. Ecology 96, 1445 (2015).
790	TempF	Japan-Ashiu Research Forest of Kyoto University-Compartment 4	DA	Hamamelis japonica		3.94	1.78	2.63	2.500000377	1.3	0.000543252	0.000490874	0.065	NA	Ando1988	Falster, D. S. et al. BAAD: a Biomass And Allometry Database for woody plants. Ecology 96, 1445 (2015).
791	TempF	Japan-Ashiu Research Forest of Kyoto University-Compartment 4	DA	Hamamelis japonica		6	2.45	4.4	3.900000642	1.3	0.001520531	0.001194591	0.209	NA	Ando1988	Falster, D. S. et al. BAAD: a Biomass And Allometry Database for woody plants. Ecology 96, 1445 (2015).
792	TempF	Japan-Ashiu Research Forest of Kyoto University-Compartment 4	DA	Hamamelis japonica		6.19	1.59	3.45	3.599999965	1.3	0.00093482	0.001017876	0.221	NA	Ando1988	Falster, D. S. et al. BAAD: a Biomass And Allometry Database for woody plants. Ecology 96, 1445 (2015).
793	TempF	Japan-Ashiu Research Forest of Kyoto University-Compartment 4	DA	Ilex macropoda		2.9	1.68	1.63	1.329999612	1.3	0.000208672	0.000138929	0.0037	NA	Ando1988	Falster, D. S. et al. BAAD: a Biomass And Allometry Database for woody plants. Ecology 96, 1445 (2015).
799	TempF	Japan-Ashiu Research Forest of Kyoto University-Compartment 4	DA	Lyonia ovalifolia		3.67	1.47	3	2.999999264	1.3	0.000706858	0.000706858	0.235	NA	Ando1988	Falster, D. S. et al. BAAD: a Biomass And Allometry Database for woody plants. Ecology 96, 1445 (2015).
816	TempF	Japan-Ashiu Research Forest of Kyoto University-Compartment 4	DA	Magnolia salicifolia		8.05	2.8	7.2	6.699999662	1.3	0.004071504	0.003525652	0.178	NA	Ando1988	Falster, D. S. et al. BAAD: a Biomass And Allometry Database for woody plants. Ecology 96, 1445 (2015).
886	TempF	Japan-Ashiu Research Forest of Kyoto University-Compartment 4	DA	Sorbus commixta		3.59	1.51	2.05	1.65000135	1.3	0.000330064	0.000213825	0.022	NA	Ando1988	Falster, D. S. et al. BAAD: a Biomass And Allometry Database for woody plants. Ecology 96, 1445 (2015).
887	TempF	Japan-Ashiu Research Forest of Kyoto University-Compartment 4	DA	Sorbus commixta		11	2.9	6.25	5.999999588	1.3	0.003067962	0.002827433	0.204	NA	Ando1988	Falster, D. S. et al. BAAD: a Biomass And Allometry Database for woody plants. Ecology 96, 1445 (2015).
888	TempF	Japan-Ashiu Research Forest of Kyoto University-Compartment 4	DA	Styrax japonicus		3.995	1.94	2.25	2.999999264	1.3	0.000397608	0.000706858	0.072	NA	Ando1988	Falster, D. S. et al. BAAD: a Biomass And Allometry Database for woody plants. Ecology 96, 1445 (2015).
889	TempF	Japan-Ashiu Research Forest of Kyoto University-Compartment 4	DA	Styrax japonicus		4.13	2.42	2.68	2.279998935	1.3	0.000564104	0.000408281	0.104	NA	Ando1988	Falster, D. S. et al. BAAD: a Biomass And Allometry Database for woody plants. Ecology 96, 1445 (2015).
548	TempF	Japan-Chiba Forest of Tokyo University-17-n	EG	Pinus densiflora		6.67	4.52	5	2.799999636	1.3	0.001963495	0.000615752	0.185	NA	FLFU1963	Falster, D. S. et al. BAAD: a Biomass And Allometry Database for woody plants. Ecology 96, 1445 (2015).
550	TempF	Japan-Chiba Forest of Tokyo University-17-n	EG	Pinus densiflora		6.72	3.52	10.6	7.19999993	1.3	0.008824734	0.004071504	1.702	NA	FLFU1963	Falster, D. S. et al. BAAD: a Biomass And Allometry Database for woody plants. Ecology 96, 1445 (2015).
551	TempF	Japan-Chiba Forest of Tokyo University-17-n	EG	Pinus densiflora		6.78	3.94	8	4.99999948	1.3	0.005026548	0.001963495	0.723	NA	FLFU1963	Falster, D. S. et al. BAAD: a Biomass And Allometry Database for woody plants. Ecology 96, 1445 (2015).
552	TempF	Japan-Chiba Forest of Tokyo University-17-n	EG	Pinus densiflora		6.8	4.11	6.4	4.400000225	1.3	0.003216991	0.001520531	0.839	NA	FLFU1963	Falster, D. S. et al. BAAD: a Biomass And Allometry Database for woody plants. Ecology 96, 1445 (2015).
554	TempF	Japan-Chiba Forest of Tokyo University-17-n	EG	Pinus densiflora		6.87	4.83	5.3	2.999999264	1.3	0.002206183	0.000706858	0.286	NA	FLFU1963	Falster, D. S. et al. BAAD: a Biomass And Allometry Database for woody plants. Ecology 96, 1445 (2015).
555	TempF	Japan-Chiba Forest of Tokyo University-17-n	EG	Pinus densiflora		6.88	3.08	5.3	4.400000225	1.3	0.002206183	0.001520531	0.472	NA	FLFU1963	Falster, D. S. et al. BAAD: a Biomass And Allometry Database for woody plants. Ecology 96, 1445 (2015).
556	TempF	Japan-Chiba Forest of Tokyo University-17-n	EG	Pinus densiflora		7.15	3.87	10	6.599999614	1.3	0.007853982	0.003421194	1.396	NA	FLFU1963	Falster, D. S. et al. BAAD: a Biomass And Allometry Database for woody plants. Ecology 96, 1445 (2015).
557	TempF	Japan-Chiba Forest of Tokyo University-17-n	EG	Pinus densiflora		7.16	3.73	8.7	6.200000472	1.3	0.005944679	0.003019071	0.952	NA	FLFU1963	Falster, D. S. et al. BAAD: a Biomass And Allometry Database for woody plants. Ecology 96, 1445 (2015).
558	TempF	Japan-Chiba Forest of Tokyo University-17-n	EG	Pinus densiflora		7.2	4.23	5.7	4.199999454	1.3	0.002551759	0.001385442	0.423	NA	FLFU1963	Falster, D. S. et al. BAAD: a Biomass And Allometry Database for woody plants. Ecology 96, 1445 (2015).
560	TempF	Japan-Chiba Forest of Tokyo University-17-n	EG	Pinus densiflora		7.58	4.02	7.1	5.200000448	1.3	0.003959192	0.002123717	0.98	NA	FLFU1963	Falster, D. S. et al. BAAD: a Biomass And Allometry Database for woody plants. Ecology 96, 1445 (2015).
561	TempF	Japan-Chiba Forest of Tokyo University-17-n	EG	Pinus densiflora		7.85	4.23	9.6	5.999999588	1.3	0.007238229	0.002827433	1.106	NA	FLFU1963	Falster, D. S. et al. BAAD: a Biomass And Allometry Database for woody plants. Ecology 96, 1445 (2015).
108	TempF	Japan-Gifu University Kuraiyama Forest-Betula maximowicziana mixed forest	DA	Acer pictum		9.5	4.2	8.3	7.599614842	1.3	0.005410608	0.004536	0.715	22	Komiyama2002	Falster, D. S. et al. BAAD: a Biomass And Allometry Database for woody plants. Ecology 96, 1445 (2015).
109	TempF	Japan-Gifu University Kuraiyama Forest-Betula maximowicziana mixed forest	DA	Acer pictum		13	7.6	10	6.599812484	1.3	0.007853982	0.003421	0.669	18.19	Komiyama2002	Falster, D. S. et al. BAAD: a Biomass And Allometry Database for woody plants. Ecology 96, 1445 (2015).
111	TempF	Japan-Gifu University Kuraiyama Forest-Betula maximowicziana mixed forest	DA	Acer pictum		14.1	4.7	14.7	12.00014135	1.3	0.016971669	0.01131	2.713	70.74	Komiyama2002	Falster, D. S. et al. BAAD: a Biomass And Allometry Database for woody plants. Ecology 96, 1445 (2015).
112	TempF	Japan-Gifu University Kuraiyama Forest-Betula maximowicziana mixed forest	DA	Acer pictum		14.5	4.5	14.4	12.50007828	1.3	0.016286016	0.012272	1.321	38.29	Komiyama2002	Falster, D. S. et al. BAAD: a Biomass And Allometry Database for woody plants. Ecology 96, 1445 (2015).
115	TempF	Japan-Gifu University Kuraiyama Forest-Betula maximowicziana mixed forest	DA	Acer pictum		20.8	6.6	18.9	16.90009156	1.3	0.028055208	0.022432	3.301	66.68	Komiyama2002	Falster, D. S. et al. BAAD: a Biomass And Allometry Database for woody plants. Ecology 96, 1445 (2015).
118	TempF	Japan-Gifu University Kuraiyama Forest-Betula maximowicziana mixed forest	DA	Acer sieboldianum		6.9	3.1	5.2	4.299702105	1.3	0.002123717	0.001452	0.119	2.63	Komiyama2002	Falster, D. S. et al. BAAD: a Biomass And Allometry Database for woody plants. Ecology 96, 1445 (2015).
121	TempF	Japan-Gifu University Kuraiyama Forest-Betula maximowicziana mixed forest	DA	Acer sieboldianum		12.4	3.3	14.5	14.00008913	1.3	0.016512996	0.015394	1.744	32.43	Komiyama2002	Falster, D. S. et al. BAAD: a Biomass And Allometry Database for woody plants. Ecology 96, 1445 (2015).
122	TempF	Japan-Gifu University Kuraiyama Forest-Betula maximowicziana mixed forest	DA	Acer sieboldianum		13.6	4.9	12.6	11.10006265	1.3	0.012468981	0.009677	1.541	27.69	Komiyama2002	Falster, D. S. et al. BAAD: a Biomass And Allometry Database for woody plants. Ecology 96, 1445 (2015).
471	TempF	Japan-Gifu University Kuraiyama Forest-Betula maximowicziana mixed forest	DA	Betula maximowicziana		10.6	7.1	7.1	3.100477151	1.3	0.003959192	0.000755	0.141	2.39	Komiyama2002	Falster, D. S. et al. BAAD: a Biomass And Allometry Database for woody plants. Ecology 96, 1445 (2015).
476	TempF	Japan-Gifu University Kuraiyama Forest-Betula maximowicziana mixed forest	DA	Betula maximowicziana		16.5	11.3	11.5	6.999589822	1.3	0.010386891	0.003848	0.44	7.12	Komiyama2002	Falster, D. S. et al. BAAD: a Biomass And Allometry Database for woody plants. Ecology 96, 1445 (2015).
477	TempF	Japan-Gifu University Kuraiyama Forest-Betula maximowicziana mixed forest	DA	Betula maximowicziana		20.5	11.2	19.9	14.50000159	1.3	0.031102553	0.016513	4.662	71.47	Komiyama2002	Falster, D. S. et al. BAAD: a Biomass And Allometry Database for woody plants. Ecology 96, 1445 (2015).
478	TempF	Japan-Gifu University Kuraiyama Forest-Betula maximowicziana mixed forest	DA	Betula maximowicziana		21.6	12.6	13.2	10.49999106	1.3	0.013684778	0.008659	1.528	22.38	Komiyama2002	Falster, D. S. et al. BAAD: a Biomass And Allometry Database for woody plants. Ecology 96, 1445 (2015).
481	TempF	Japan-Gifu University Kuraiyama Forest-Betula maximowicziana mixed forest	DA	Betula maximowicziana		22	15.1	17.8	10.99981609	1.3	0.024884555	0.009503	2.496	35.43	Komiyama2002	Falster, D. S. et al. BAAD: a Biomass And Allometry Database for woody plants. Ecology 96, 1445 (2015).
483	TempF	Japan-Gifu University Kuraiyama Forest-Betula maximowicziana mixed forest	DA	Betula maximowicziana		23.3	12.6	25.4	18.39984769	1.3	0.050670748	0.02659	10.075	146.75	Komiyama2002	Falster, D. S. et al. BAAD: a Biomass And Allometry Database for woody plants. Ecology 96, 1445 (2015).
626	TempF	Japan-Gifu University Kuraiyama Forest-Betula maximowicziana mixed forest	DA	Betula maximowicziana		25.6	13.5	31.7	22.29998137	1.3	0.078923876	0.039057	11.478	169.84	Komiyama2002	Falster, D. S. et al. BAAD: a Biomass And Allometry Database for woody plants. Ecology 96, 1445 (2015).
759	TempF	Japan-Gifu University Kuraiyama Forest-Betula maximowicziana mixed forest	DA	Cornus controversa		10.2	1.8	10.3	10.4000817	1.3	0.008332289	0.008495	1.126	25.26	Komiyama2002	Falster, D. S. et al. BAAD: a Biomass And Allometry Database for woody plants. Ecology 96, 1445 (2015).
760	TempF	Japan-Gifu University Kuraiyama Forest-Betula maximowicziana mixed forest	DA	Cornus controversa		11	2.2	10.1	10.4000817	1.3	0.008011847	0.008495	0.586	22.89	Komiyama2002	Falster, D. S. et al. BAAD: a Biomass And Allometry Database for woody plants. Ecology 96, 1445 (2015).
761	TempF	Japan-Gifu University Kuraiyama Forest-Betula maximowicziana mixed forest	DA	Cornus controversa		15.3	2.1	14	12.00014135	1.3	0.015393804	0.01131	0.87	18.92	Komiyama2002	Falster, D. S. et al. BAAD: a Biomass And Allometry Database for woody plants. Ecology 96, 1445 (2015).
764	TempF	Japan-Gifu University Kuraiyama Forest-Betula maximowicziana mixed forest	DA	Cornus controversa		20.2	8.8	19.3	15.59981648	1.3	0.029255296	0.019113	3.069	54.36	Komiyama2002	Falster, D. S. et al. BAAD: a Biomass And Allometry Database for woody plants. Ecology 96, 1445 (2015).
765	TempF	Japan-Gifu University Kuraiyama Forest-Betula maximowicziana mixed forest	DA	Cornus controversa		20.3	14.3	23.4	14.99980533	1.3	0.043005262	0.017671	3.23	44.87	Komiyama2002	Falster, D. S. et al. BAAD: a Biomass And Allometry Database for woody plants. Ecology 96, 1445 (2015).
766	TempF	Japan-Gifu University Kuraiyama Forest-Betula maximowicziana mixed forest	DA	Cornus controversa		22.4	12.2	33.1	24.59995982	1.3	0.086049008	0.047529	9.266	119.6	Komiyama2002	Falster, D. S. et al. BAAD: a Biomass And Allometry Database for woody plants. Ecology 96, 1445 (2015).
804	TempF	Japan-Gifu University Kuraiyama Forest-Betula maximowicziana mixed forest	DA	Magnolia obovata		10.4	6.7	8.7	5.599990177	1.3	0.005944679	0.002463	0.26	4.34	Komiyama2002	Falster, D. S. et al. BAAD: a Biomass And Allometry Database for woody plants. Ecology 96, 1445 (2015).
807	TempF	Japan-Gifu University Kuraiyama Forest-Betula maximowicziana mixed forest	DA	Magnolia obovata		13.9	8.5	11.5	7.599614842	1.3	0.010386891	0.004536	0.821	12.83	Komiyama2002	Falster, D. S. et al. BAAD: a Biomass And Allometry Database for woody plants. Ecology 96, 1445 (2015).
810	TempF	Japan-Gifu University Kuraiyama Forest-Betula maximowicziana mixed forest	DA	Magnolia obovata		16.3	8.6	19.6	13.40018556	1.3	0.030171856	0.014103	2.049	32.32	Komiyama2002	Falster, D. S. et al. BAAD: a Biomass And Allometry Database for woody plants. Ecology 96, 1445 (2015).
811	TempF	Japan-Gifu University Kuraiyama Forest-Betula maximowicziana mixed forest	DA	Magnolia obovata		22.6	4.3	38.1	40.19992323	1.3	0.114009183	0.126923	15.65	235.4	Komiyama2002	Falster, D. S. et al. BAAD: a Biomass And Allometry Database for woody plants. Ecology 96, 1445 (2015).
812	TempF	Japan-Gifu University Kuraiyama Forest-Betula maximowicziana mixed forest	DA	Magnolia obovata		24.5	6.7	37.2	31.39997621	1.3	0.108686539	0.077437	10.473	155.7	Komiyama2002	Falster, D. S. et al. BAAD: a Biomass And Allometry Database for woody plants. Ecology 96, 1445 (2015).
826	TempF	Japan-Gifu University Kuraiyama Forest-Betula maximowicziana mixed forest	DA	Quercus mongolica		9	6.4	9.3	5.799912825	1.3	0.006792909	0.002642	0.622	12.51	Komiyama2002	Falster, D. S. et al. BAAD: a Biomass And Allometry Database for woody plants. Ecology 96, 1445 (2015).
829	TempF	Japan-Gifu University Kuraiyama Forest-Betula maximowicziana mixed forest	DA	Quercus mongolica		10.5	6.5	8.2	5.799912825	1.3	0.005281017	0.002642	0.779	15.07	Komiyama2002	Falster, D. S. et al. BAAD: a Biomass And Allometry Database for woody plants. Ecology 96, 1445 (2015).
831	TempF	Japan-Gifu University Kuraiyama Forest-Betula maximowicziana mixed forest	DA	Quercus mongolica		15.9	8.6	12.5	9.200269829	1.3	0.012271846	0.006648	0.543	9.13	Komiyama2002	Falster, D. S. et al. BAAD: a Biomass And Allometry Database for woody plants. Ecology 96, 1445 (2015).
833	TempF	Japan-Gifu University Kuraiyama Forest-Betula maximowicziana mixed forest	DA	Quercus mongolica		17.4	11.3	15.7	11.5000605	1.3	0.019359279	0.010387	0.95	14.01	Komiyama2002	Falster, D. S. et al. BAAD: a Biomass And Allometry Database for woody plants. Ecology 96, 1445 (2015).
834	TempF	Japan-Gifu University Kuraiyama Forest-Betula maximowicziana mixed forest	DA	Quercus mongolica		18	6.3	22.7	18.70014013	1.3	0.040470782	0.027465	2.922	44.38	Komiyama2002	Falster, D. S. et al. BAAD: a Biomass And Allometry Database for woody plants. Ecology 96, 1445 (2015).
463	TempF	Japan-Gifu University Kuraiyama Forest-Fagus japonica forest	DA	Betula grossa		15.3	11	12.3	6.499699077	1.3	0.011882289	0.003318	0.65	10.58	Komiyama2002	Falster, D. S. et al. BAAD: a Biomass And Allometry Database for woody plants. Ecology 96, 1445 (2015).
465	TempF	Japan-Gifu University Kuraiyama Forest-Fagus japonica forest	DA	Betula grossa		16.6	8.3	11.5	8.400174734	1.3	0.010386891	0.005542	0.78	12.59	Komiyama2002	Falster, D. S. et al. BAAD: a Biomass And Allometry Database for woody plants. Ecology 96, 1445 (2015).
469	TempF	Japan-Gifu University Kuraiyama Forest-Fagus japonica forest	DA	Betula grossa		18	8.9	12.8	9.000194433	1.3	0.012867964	0.006362	0.61	9.8	Komiyama2002	Falster, D. S. et al. BAAD: a Biomass And Allometry Database for woody plants. Ecology 96, 1445 (2015).
470	TempF	Japan-Gifu University Kuraiyama Forest-Fagus japonica forest	DA	Betula grossa		24.9	11.3	35	25.10003305	1.3	0.096211275	0.049481	10.4	168.24	Komiyama2002	Falster, D. S. et al. BAAD: a Biomass And Allometry Database for woody plants. Ecology 96, 1445 (2015).
698	TempF	Japan-Gifu University Kuraiyama Forest-Fagus japonica forest	DA	Carpinus japonica		10.3	3.6	8.6	7.400137351	1.3	0.005808805	0.004301	0.68	11.04	Komiyama2002	Falster, D. S. et al. BAAD: a Biomass And Allometry Database for woody plants. Ecology 96, 1445 (2015).
703	TempF	Japan-Gifu University Kuraiyama Forest-Fagus japonica forest	DA	Carpinus japonica		10.5	1.5	8.4	8.000359487	1.3	0.005541769	0.005027	0.51	8.31	Komiyama2002	Falster, D. S. et al. BAAD: a Biomass And Allometry Database for woody plants. Ecology 96, 1445 (2015).
706	TempF	Japan-Gifu University Kuraiyama Forest-Fagus japonica forest	DA	Carpinus japonica		13.4	4.8	12.5	9.599847824	1.3	0.012271846	0.007238	1.44	23.23	Komiyama2002	Falster, D. S. et al. BAAD: a Biomass And Allometry Database for woody plants. Ecology 96, 1445 (2015).
762	TempF	Japan-Gifu University Kuraiyama Forest-Fagus japonica forest	DA	Cornus controversa		15.4	12.2	13.8	7.200438477	1.3	0.014957123	0.004072	0.33	5.36	Komiyama2002	Falster, D. S. et al. BAAD: a Biomass And Allometry Database for woody plants. Ecology 96, 1445 (2015).
763	TempF	Japan-Gifu University Kuraiyama Forest-Fagus japonica forest	DA	Cornus controversa		17.5	13.6	16	6.700330316	1.3	0.020106193	0.003526	0.45	7.29	Komiyama2002	Falster, D. S. et al. BAAD: a Biomass And Allometry Database for woody plants. Ecology 96, 1445 (2015).
781	TempF	Japan-Gifu University Kuraiyama Forest-Fagus japonica forest	DA	Fagus japonica		2.5	1.5	1.3	1.199483508	1.3	0.000132732	0.000113	0.01	0.19	Komiyama2002	Falster, D. S. et al. BAAD: a Biomass And Allometry Database for woody plants. Ecology 96, 1445 (2015).
782	TempF	Japan-Gifu University Kuraiyama Forest-Fagus japonica forest	DA	Fagus japonica		12.4	3.8	12.1	10.47023996	1.3	0.011499015	0.00861	0.77	12.44	Komiyama2002	Falster, D. S. et al. BAAD: a Biomass And Allometry Database for woody plants. Ecology 96, 1445 (2015).
783	TempF	Japan-Gifu University Kuraiyama Forest-Fagus japonica forest	DA	Fagus japonica		13.5	8.1	12.1	6.199927569	1.3	0.011499015	0.003019	0.39	6.24	Komiyama2002	Falster, D. S. et al. BAAD: a Biomass And Allometry Database for woody plants. Ecology 96, 1445 (2015).
784	TempF	Japan-Gifu University Kuraiyama Forest-Fagus japonica forest	DA	Fagus japonica		13.5	7.1	9.3	6.199927569	1.3	0.006792909	0.003019	0.5	8.04	Komiyama2002	Falster, D. S. et al. BAAD: a Biomass And Allometry Database for woody plants. Ecology 96, 1445 (2015).
785	TempF	Japan-Gifu University Kuraiyama Forest-Fagus japonica forest	DA	Fagus japonica		20.5	5.6	21.2	17.70009385	1.3	0.035298935	0.024606	3.43	55.52	Komiyama2002	Falster, D. S. et al. BAAD: a Biomass And Allometry Database for woody plants. Ecology 96, 1445 (2015).
615	TempF	Japan-Ise shrine Forest, Kamijiyama Compartment 28-	EA	Camellia japonica		4.3	2.3	3	2.500000377	1.3	0.000706858	0.000490874	0.038	0.31	FLFU1965	Falster, D. S. et al. BAAD: a Biomass And Allometry Database for woody plants. Ecology 96, 1445 (2015).
618	TempF	Japan-Ise shrine Forest, Kamijiyama Compartment 28-	EA	Camellia japonica		4.8	2.45	2.9	2.200000836	1.3	0.00066052	0.000380133	0.066	0.52	FLFU1965	Falster, D. S. et al. BAAD: a Biomass And Allometry Database for woody plants. Ecology 96, 1445 (2015).
635	TempF	Japan-Ise shrine Forest, Kamijiyama Compartment 28-	EA	Camellia japonica		6.5	3.35	4	2.500000377	1.3	0.001256637	0.000490874	0.03	0.24	FLFU1965	Falster, D. S. et al. BAAD: a Biomass And Allometry Database for woody plants. Ecology 96, 1445 (2015).
646	TempF	Japan-Ise shrine Forest, Kamijiyama Compartment 28-	EA	Camellia japonica		7.2	2.25	4	3.800000087	1.3	0.001256637	0.001134115	0.127	1.02	FLFU1965	Falster, D. S. et al. BAAD: a Biomass And Allometry Database for woody plants. Ecology 96, 1445 (2015).
648	TempF	Japan-Ise shrine Forest, Kamijiyama Compartment 28-	EA	Camellia japonica		7.55	2.8	4.85	4.299999698	1.3	0.001847453	0.001452201	0.255	2.04	FLFU1965	Falster, D. S. et al. BAAD: a Biomass And Allometry Database for woody plants. Ecology 96, 1445 (2015).
650	TempF	Japan-Ise shrine Forest, Kamijiyama Compartment 28-	EA	Camellia japonica		8	4.8	5.9	3.999999902	1.3	0.002733971	0.001256637	0.484	3.87	FLFU1965	Falster, D. S. et al. BAAD: a Biomass And Allometry Database for woody plants. Ecology 96, 1445 (2015).
663	TempF	Japan-Ise shrine Forest, Kamijiyama Compartment 28-	EA	Camellia japonica		9.1	2.2	5.5	5.200000448	1.3	0.002375829	0.002123717	0.589	4.71	FLFU1965	Falster, D. S. et al. BAAD: a Biomass And Allometry Database for woody plants. Ecology 96, 1445 (2015).
665	TempF	Japan-Ise shrine Forest, Kamijiyama Compartment 28-	EA	Camellia japonica		9.3	3.6	8.2	7.500000281	1.3	0.005281017	0.004417865	0.817	6.53	FLFU1965	Falster, D. S. et al. BAAD: a Biomass And Allometry Database for woody plants. Ecology 96, 1445 (2015).
667	TempF	Japan-Ise shrine Forest, Kamijiyama Compartment 28-	EA	Camellia japonica		9.6	7.3	6.7	5.799999537	1.3	0.003525652	0.002642079	0.82	6.56	FLFU1965	Falster, D. S. et al. BAAD: a Biomass And Allometry Database for woody plants. Ecology 96, 1445 (2015).
670	TempF	Japan-Ise shrine Forest, Kamijiyama Compartment 28-	EA	Camellia japonica		10	5.5	8.2	5.899999993	1.3	0.005281017	0.002733971	1.381	11.1	FLFU1965	Falster, D. S. et al. BAAD: a Biomass And Allometry Database for woody plants. Ecology 96, 1445 (2015).
676	TempF	Japan-Ise shrine Forest, Kamijiyama Compartment 28-	EA	Camellia japonica		10.3	4.2	10.5	9.199999962	1.3	0.008659015	0.00664761	2.201	17.6	FLFU1965	Falster, D. S. et al. BAAD: a Biomass And Allometry Database for woody plants. Ecology 96, 1445 (2015).
683	TempF	Japan-Ise shrine Forest, Kamijiyama Compartment 28-	EA	Camellia japonica		11.3	3.5	16.8	15.1000002	1.3	0.022167078	0.017907864	4.912	39.3	FLFU1965	Falster, D. S. et al. BAAD: a Biomass And Allometry Database for woody plants. Ecology 96, 1445 (2015).
684	TempF	Japan-Ise shrine Forest, Kamijiyama Compartment 28-	EA	Camellia japonica		11.3	3.8	14.5	12.39999992	1.3	0.016512996	0.012076282	4.551	36.4	FLFU1965	Falster, D. S. et al. BAAD: a Biomass And Allometry Database for woody plants. Ecology 96, 1445 (2015).
686	TempF	Japan-Ise shrine Forest, Kamijiyama Compartment 28-	EA	Camellia japonica		11.6	5.95	5.3	4.700000619	1.3	0.002206183	0.001734945	0.497	3.97	FLFU1965	Falster, D. S. et al. BAAD: a Biomass And Allometry Database for woody plants. Ecology 96, 1445 (2015).
609	TempF	Japan-Ise shrine Forest, Kamijiyama Compartment 32-	EA	Camellia japonica		2	1.47	1.5	1.500001754	1.3	0.000176715	0.000176715	0.033	0.28	FLFU1965	Falster, D. S. et al. BAAD: a Biomass And Allometry Database for woody plants. Ecology 96, 1445 (2015).
610	TempF	Japan-Ise shrine Forest, Kamijiyama Compartment 32-	EA	Eurya japonica		2.75	1.54	1.7	1.500001754	1.3	0.00022698	0.000176715	0.052	0.73	FLFU1965	Falster, D. S. et al. BAAD: a Biomass And Allometry Database for woody plants. Ecology 96, 1445 (2015).
611	TempF	Japan-Ise shrine Forest, Kamijiyama Compartment 32-	EA	Eurya japonica		3.15	1.8	1.7	1.500001754	1.3	0.00022698	0.000176715	0.055	0.76	FLFU1965	Falster, D. S. et al. BAAD: a Biomass And Allometry Database for woody plants. Ecology 96, 1445 (2015).
612	TempF	Japan-Ise shrine Forest, Kamijiyama Compartment 32-	EA	Camellia japonica		3.4	1.8	2.3	1.299998582	1.3	0.000415476	0.000132732	0.063	0.53	FLFU1965	Falster, D. S. et al. BAAD: a Biomass And Allometry Database for woody plants. Ecology 96, 1445 (2015).
613	TempF	Japan-Ise shrine Forest, Kamijiyama Compartment 32-	EA	Camellia japonica		4.1	2.32	1.5	1.299998582	1.3	0.000176715	0.000132732	0.026	0.21	FLFU1965	Falster, D. S. et al. BAAD: a Biomass And Allometry Database for woody plants. Ecology 96, 1445 (2015).
617	TempF	Japan-Ise shrine Forest, Kamijiyama Compartment 32-	EA	Camellia japonica		4.6	1.4	2.6	2.699999384	1.3	0.000530929	0.000572555	0.107	0.89	FLFU1965	Falster, D. S. et al. BAAD: a Biomass And Allometry Database for woody plants. Ecology 96, 1445 (2015).
619	TempF	Japan-Ise shrine Forest, Kamijiyama Compartment 32-	EA	Camellia japonica		5	1.83	2.9	2.900000317	1.3	0.00066052	0.00066052	0.144	1.2	FLFU1965	Falster, D. S. et al. BAAD: a Biomass And Allometry Database for woody plants. Ecology 96, 1445 (2015).
622	TempF	Japan-Ise shrine Forest, Kamijiyama Compartment 32-	EA	Camellia japonica		5.3	1.65	2	1.999999155	1.3	0.000314159	0.000314159	0.129	1.07	FLFU1965	Falster, D. S. et al. BAAD: a Biomass And Allometry Database for woody plants. Ecology 96, 1445 (2015).
624	TempF	Japan-Ise shrine Forest, Kamijiyama Compartment 32-	EA	Camellia japonica		5.6	3.05	2.7	1.699999741	1.3	0.000572555	0.00022698	0.088	0.73	FLFU1965	Falster, D. S. et al. BAAD: a Biomass And Allometry Database for woody plants. Ecology 96, 1445 (2015).
625	TempF	Japan-Ise shrine Forest, Kamijiyama Compartment 32-	EA	Camellia japonica		5.7	2	3.1	3.200000558	1.3	0.000754768	0.000804248	0.144	1.2	FLFU1965	Falster, D. S. et al. BAAD: a Biomass And Allometry Database for woody plants. Ecology 96, 1445 (2015).
627	TempF	Japan-Ise shrine Forest, Kamijiyama Compartment 32-	EA	Camellia japonica		5.8	2.5	4.9	3.800000087	1.3	0.001885741	0.001134115	0.393	3.27	FLFU1965	Falster, D. S. et al. BAAD: a Biomass And Allometry Database for woody plants. Ecology 96, 1445 (2015).
631	TempF	Japan-Ise shrine Forest, Kamijiyama Compartment 32-	EA	Ligustrum japonicum		6.1	4.46	3.9	1.600000279	1.3	0.001194591	0.000201062	0.066	0.63	FLFU1965	Falster, D. S. et al. BAAD: a Biomass And Allometry Database for woody plants. Ecology 96, 1445 (2015).
632	TempF	Japan-Ise shrine Forest, Kamijiyama Compartment 32-	EA	Camellia japonica		6.2	2.2	3.7	3.500000454	1.3	0.00107521	0.000962113	0.231	1.92	FLFU1965	Falster, D. S. et al. BAAD: a Biomass And Allometry Database for woody plants. Ecology 96, 1445 (2015).
633	TempF	Japan-Ise shrine Forest, Kamijiyama Compartment 32-	EA	Camellia japonica		6.3	3.5	3.8	2.900000317	1.3	0.001134115	0.00066052	0.308	2.56	FLFU1965	Falster, D. S. et al. BAAD: a Biomass And Allometry Database for woody plants. Ecology 96, 1445 (2015).
634	TempF	Japan-Ise shrine Forest, Kamijiyama Compartment 32-	EA	Camellia japonica		6.3	3	3.5	2.100001243	1.3	0.000962113	0.000346361	0.188	1.56	FLFU1965	Falster, D. S. et al. BAAD: a Biomass And Allometry Database for woody plants. Ecology 96, 1445 (2015).
636	TempF	Japan-Ise shrine Forest, Kamijiyama Compartment 32-	EA	Camellia japonica		6.65	2.55	2.9	1.999999155	1.3	0.00066052	0.000314159	0.048	0.4	FLFU1965	Falster, D. S. et al. BAAD: a Biomass And Allometry Database for woody plants. Ecology 96, 1445 (2015).
639	TempF	Japan-Ise shrine Forest, Kamijiyama Compartment 32-	EA	Camellia japonica		6.9	4.85	4.8	2.599999612	1.3	0.001809557	0.000530929	0.137	1.14	FLFU1965	Falster, D. S. et al. BAAD: a Biomass And Allometry Database for woody plants. Ecology 96, 1445 (2015).
640	TempF	Japan-Ise shrine Forest, Kamijiyama Compartment 32-	EA	Illicium philippinense		6.9	4.1	5.8	3.999999902	1.3	0.002642079	0.001256637	0.317	5.03	FLFU1965	Falster, D. S. et al. BAAD: a Biomass And Allometry Database for woody plants. Ecology 96, 1445 (2015).
641	TempF	Japan-Ise shrine Forest, Kamijiyama Compartment 32-	EA	Camellia japonica		7	2.83	3.4	2.999999264	1.3	0.00090792	0.000706858	0.186	1.55	FLFU1965	Falster, D. S. et al. BAAD: a Biomass And Allometry Database for woody plants. Ecology 96, 1445 (2015).
649	TempF	Japan-Ise shrine Forest, Kamijiyama Compartment 32-	EA	Camellia japonica		7.9	4.4	5.4	4.499999603	1.3	0.002290221	0.001590431	0.361	3	FLFU1965	Falster, D. S. et al. BAAD: a Biomass And Allometry Database for woody plants. Ecology 96, 1445 (2015).
651	TempF	Japan-Ise shrine Forest, Kamijiyama Compartment 32-	EA	Illicium philippinense		8.1	3.25	6.8	5.999999588	1.3	0.003631681	0.002827433	0.361	5.72	FLFU1965	Falster, D. S. et al. BAAD: a Biomass And Allometry Database for woody plants. Ecology 96, 1445 (2015).
653	TempF	Japan-Ise shrine Forest, Kamijiyama Compartment 32-	EA	Camellia japonica		8.2	3.65	5.9	4.299999698	1.3	0.002733971	0.001452201	0.349	2.9	FLFU1965	Falster, D. S. et al. BAAD: a Biomass And Allometry Database for woody plants. Ecology 96, 1445 (2015).
655	TempF	Japan-Ise shrine Forest, Kamijiyama Compartment 32-	EA	Illicium philippinense		8.3	5.6	6.9	4.900000013	1.3	0.003739281	0.001885741	0.262	4.15	FLFU1965	Falster, D. S. et al. BAAD: a Biomass And Allometry Database for woody plants. Ecology 96, 1445 (2015).
656	TempF	Japan-Ise shrine Forest, Kamijiyama Compartment 32-	EA	Camellia japonica		8.3	3.45	5.2	4.900000013	1.3	0.002123717	0.001885741	0.271	2.25	FLFU1965	Falster, D. S. et al. BAAD: a Biomass And Allometry Database for woody plants. Ecology 96, 1445 (2015).
658	TempF	Japan-Ise shrine Forest, Kamijiyama Compartment 32-	EA	Camellia japonica		8.8	5.15	6.3	4.099999515	1.3	0.003117245	0.001320254	0.287	2.38	FLFU1965	Falster, D. S. et al. BAAD: a Biomass And Allometry Database for woody plants. Ecology 96, 1445 (2015).
661	TempF	Japan-Ise shrine Forest, Kamijiyama Compartment 32-	EA	Camellia japonica		9	5.2	7.3	4.799999511	1.3	0.004185387	0.001809557	0.341	2.83	FLFU1965	Falster, D. S. et al. BAAD: a Biomass And Allometry Database for woody plants. Ecology 96, 1445 (2015).
671	TempF	Japan-Ise shrine Forest, Kamijiyama Compartment 32-	EA	Quercus glauca		10	5.5	8.7	8.099999725	1.3	0.005944679	0.005152997	0.975	9.46	FLFU1965	Falster, D. S. et al. BAAD: a Biomass And Allometry Database for woody plants. Ecology 96, 1445 (2015).
678	TempF	Japan-Ise shrine Forest, Kamijiyama Compartment 32-	EA	Quercus glauca		10.3	6.2	6.8	5.29999947	1.3	0.003631681	0.002206183	0.367	3.56	FLFU1965	Falster, D. S. et al. BAAD: a Biomass And Allometry Database for woody plants. Ecology 96, 1445 (2015).
679	TempF	Japan-Ise shrine Forest, Kamijiyama Compartment 32-	EA	Quercus glauca		10.3	3.1	18.3	16.00000001	1.3	0.026302199	0.020106193	2.546	24.7	FLFU1965	Falster, D. S. et al. BAAD: a Biomass And Allometry Database for woody plants. Ecology 96, 1445 (2015).
681	TempF	Japan-Ise shrine Forest, Kamijiyama Compartment 32-	EA	Illicium philippinense		11.1	6.95	12.2	8.500000202	1.3	0.011689866	0.005674502	1.643	10.1	FLFU1965	Falster, D. S. et al. BAAD: a Biomass And Allometry Database for woody plants. Ecology 96, 1445 (2015).
689	TempF	Japan-Ise shrine Forest, Kamijiyama Compartment 32-	EA	Quercus glauca		12.3	3.9	12.8	12.00000024	1.3	0.012867964	0.011309734	2.37	23	FLFU1965	Falster, D. S. et al. BAAD: a Biomass And Allometry Database for woody plants. Ecology 96, 1445 (2015).
654	TempF	Japan-Ise shrine Forest, Shimajiyama Compartment 70-	EA	Camellia japonica		8.3	5.1	6.3	3.500000454	1.3	0.003117245	0.000962113	0.339	2.92	FLFU1965	Falster, D. S. et al. BAAD: a Biomass And Allometry Database for woody plants. Ecology 96, 1445 (2015).
666	TempF	Japan-Ise shrine Forest, Shimajiyama Compartment 70-	EA	Camellia japonica		9.5	5.3	7.7	5.29999947	1.3	0.004656626	0.002206183	0.646	5.51	FLFU1965	Falster, D. S. et al. BAAD: a Biomass And Allometry Database for woody plants. Ecology 96, 1445 (2015).
677	TempF	Japan-Ise shrine Forest, Shimajiyama Compartment 70-	EA	Camellia japonica		10.3	4.7	9.5	7.399999705	1.3	0.007088218	0.00430084	1.399	12	FLFU1965	Falster, D. S. et al. BAAD: a Biomass And Allometry Database for woody plants. Ecology 96, 1445 (2015).
680	TempF	Japan-Ise shrine Forest, Shimajiyama Compartment 70-	EA	Camellia japonica		10.7	2.5	15	15.00000014	1.3	0.017671459	0.017671459	3.419	29.4	FLFU1965	Falster, D. S. et al. BAAD: a Biomass And Allometry Database for woody plants. Ecology 96, 1445 (2015).
682	TempF	Japan-Ise shrine Forest, Shimajiyama Compartment 70-	EA	Camellia japonica		11.25	4.6	12.6	10.40000028	1.3	0.012468981	0.008494867	2.559	22	FLFU1965	Falster, D. S. et al. BAAD: a Biomass And Allometry Database for woody plants. Ecology 96, 1445 (2015).
685	TempF	Japan-Ise shrine Forest, Shimajiyama Compartment 70-	EA	Camellia japonica		11.3	3.5	8.3	7.399999705	1.3	0.005410608	0.00430084	1	8.61	FLFU1965	Falster, D. S. et al. BAAD: a Biomass And Allometry Database for woody plants. Ecology 96, 1445 (2015).
616	TempF	Japan-Komagane-143	EG	Abies veitchii		4.44	1.4	5.3	5.200000448	1.3	0.002206183	0.002123717	1.008	NA	FLFU1965	Falster, D. S. et al. BAAD: a Biomass And Allometry Database for woody plants. Ecology 96, 1445 (2015).
659	TempF	Japan-Komagane-143	EG	Abies veitchii		8.9	4.36	10.2	7.999999804	1.3	0.008171282	0.005026548	2.7515	NA	FLFU1965	Falster, D. S. et al. BAAD: a Biomass And Allometry Database for woody plants. Ecology 96, 1445 (2015).
688	TempF	Japan-Komagane-143	EG	Abies veitchii		11.74	8	11.3	6.699999662	1.3	0.010028749	0.003525652	1.9824	NA	FLFU1965	Falster, D. S. et al. BAAD: a Biomass And Allometry Database for woody plants. Ecology 96, 1445 (2015).
213	TempF	Japan-Minamata IBP-P2	EG	Abies firma		7.55	3.55	10.9	9.229976053	1.3	0.009331316	0.006691	4.42	36.7997	Yoda1978	Falster, D. S. et al. BAAD: a Biomass And Allometry Database for woody plants. Ecology 96, 1445 (2015).
901	TempF	Japan-Minamata IBP-P2	EA	Quercus salicina		3.03	1.62	1.6925	1.466892917	1.3	0.000224982	0.000169	0.023	0.3956	Yoda1978	Falster, D. S. et al. BAAD: a Biomass And Allometry Database for woody plants. Ecology 96, 1445 (2015).
902	TempF	Japan-Minamata IBP-P2	EA	Machilus japonica		3.7	2.83	2.1375	1.291488987	1.3	0.000358841	0.000131	0.096	1.2136	Yoda1978	Falster, D. S. et al. BAAD: a Biomass And Allometry Database for woody plants. Ecology 96, 1445 (2015).
903	TempF	Japan-Minamata IBP-P2	EA	Castanopsis cuspidata		5	1.37	2.5525	2.717496892	1.3	0.000511707	0.00058	0.234	3.3649	Yoda1978	Falster, D. S. et al. BAAD: a Biomass And Allometry Database for woody plants. Ecology 96, 1445 (2015).
904	TempF	Japan-Minamata IBP-P2	EA	Quercus salicina		5.05	2.85	3.265	3.019336871	1.3	0.000837252	0.000716	0.136	2.2812	Yoda1978	Falster, D. S. et al. BAAD: a Biomass And Allometry Database for woody plants. Ecology 96, 1445 (2015).
905	TempF	Japan-Minamata IBP-P2	EA	Quercus gilva		5.15	2.66	3.715	3.256698544	1.3	0.001083946	0.000833	0.069	0.9101	Yoda1978	Falster, D. S. et al. BAAD: a Biomass And Allometry Database for woody plants. Ecology 96, 1445 (2015).
906	TempF	Japan-Minamata IBP-P2	EA	Ilex chinensis		5.45	2.12	4.9	4.459596584	1.3	0.001885741	0.001562	0.61	8.9835	Yoda1978	Falster, D. S. et al. BAAD: a Biomass And Allometry Database for woody plants. Ecology 96, 1445 (2015).
907	TempF	Japan-Minamata IBP-P2	EA	Quercus gilva		5.5	1.78	2.785	2.609948575	1.3	0.000609172	0.000535	0.09	0.9841	Yoda1978	Falster, D. S. et al. BAAD: a Biomass And Allometry Database for woody plants. Ecology 96, 1445 (2015).
908	TempF	Japan-Minamata IBP-P2	EA	Symplocos lancifolia		5.7	1.65	4.49	4.649688965	1.3	0.001583371	0.001698	0.295	3.9436	Yoda1978	Falster, D. S. et al. BAAD: a Biomass And Allometry Database for woody plants. Ecology 96, 1445 (2015).
909	TempF	Japan-Minamata IBP-P2	EA	Quercus glauca		5.8	3.45	6.18	3.819859315	1.3	0.002999624	0.001146	0.47	5.355	Yoda1978	Falster, D. S. et al. BAAD: a Biomass And Allometry Database for woody plants. Ecology 96, 1445 (2015).
910	TempF	Japan-Minamata IBP-P2	EA	Litsea acuminata		6.41	1.8	5.12	4.840207395	1.3	0.002058874	0.00184	0.48	6.6143	Yoda1978	Falster, D. S. et al. BAAD: a Biomass And Allometry Database for woody plants. Ecology 96, 1445 (2015).
911	TempF	Japan-Minamata IBP-P2	EA	Ilex chinensis		6.63	1.9	5.22	5.21989715	1.3	0.002140084	0.00214	0.689	10.0337	Yoda1978	Falster, D. S. et al. BAAD: a Biomass And Allometry Database for woody plants. Ecology 96, 1445 (2015).
912	TempF	Japan-Minamata IBP-P2	EA	Cleyera japonica		7	2.05	5.51	5.090228358	1.3	0.002384477	0.002035	0.99	9.9002	Yoda1978	Falster, D. S. et al. BAAD: a Biomass And Allometry Database for woody plants. Ecology 96, 1445 (2015).
913	TempF	Japan-Minamata IBP-P2	EA	Symplocos sumuntia		7	2.76	5.57	4.679713685	1.3	0.00243669	0.00172	0.77	10.3139	Yoda1978	Falster, D. S. et al. BAAD: a Biomass And Allometry Database for woody plants. Ecology 96, 1445 (2015).
914	TempF	Japan-Minamata IBP-P2	EA	Quercus salicina		7.1	4.9	3.335	2.555722768	1.3	0.000873538	0.000513	0.124	2.0641	Yoda1978	Falster, D. S. et al. BAAD: a Biomass And Allometry Database for woody plants. Ecology 96, 1445 (2015).
916	TempF	Japan-Minamata IBP-P2	EA	Quercus salicina		8.2	4.9	6.14	4.550041208	1.3	0.00296092	0.001626	0.54	8.2173	Yoda1978	Falster, D. S. et al. BAAD: a Biomass And Allometry Database for woody plants. Ecology 96, 1445 (2015).
917	TempF	Japan-Minamata IBP-P2	EA	Quercus salicina		8.3	2.85	8.15	8.050334951	1.3	0.005216811	0.00509	1.47	22.4216	Yoda1978	Falster, D. S. et al. BAAD: a Biomass And Allometry Database for woody plants. Ecology 96, 1445 (2015).
918	TempF	Japan-Minamata IBP-P2	EA	Quercus salicina		8.65	3.8	7.42	6.499699077	1.3	0.00432412	0.003318	0.64	9.274	Yoda1978	Falster, D. S. et al. BAAD: a Biomass And Allometry Database for woody plants. Ecology 96, 1445 (2015).
919	TempF	Japan-Minamata IBP-P2	EA	Quercus salicina		8.95	3.9	7.8	5.250298672	1.3	0.004778362	0.002165	1.06	14.8201	Yoda1978	Falster, D. S. et al. BAAD: a Biomass And Allometry Database for woody plants. Ecology 96, 1445 (2015).
920	TempF	Japan-Minamata IBP-P2	EA	Quercus salicina		9.8	3.75	7.93	6.079649989	1.3	0.004938968	0.002903	0.894	12.9827	Yoda1978	Falster, D. S. et al. BAAD: a Biomass And Allometry Database for woody plants. Ecology 96, 1445 (2015).
921	TempF	Japan-Minamata IBP-P2	EA	Quercus salicina		9.9	3.6	9.84	7.79970419	1.3	0.007604665	0.004778	1.11	16.3217	Yoda1978	Falster, D. S. et al. BAAD: a Biomass And Allometry Database for woody plants. Ecology 96, 1445 (2015).
922	TempF	Japan-Minamata IBP-P2	EA	Quercus sessilifolia		12.1	7.9	13	6.840435167	1.3	0.013273229	0.003675	2.44	29.8527	Yoda1978	Falster, D. S. et al. BAAD: a Biomass And Allometry Database for woody plants. Ecology 96, 1445 (2015).
923	TempF	Japan-Minamata IBP-P2	EA	Quercus gilva		12.7	7.6	9.99	7.089957491	1.3	0.007838282	0.003948	0.67	8.241	Yoda1978	Falster, D. S. et al. BAAD: a Biomass And Allometry Database for woody plants. Ecology 96, 1445 (2015).
924	TempF	Japan-Minamata IBP-P2	EA	Quercus salicina		12.7	9.11	10.3	5.950528694	1.3	0.008332289	0.002781	0.99	15.1968	Yoda1978	Falster, D. S. et al. BAAD: a Biomass And Allometry Database for woody plants. Ecology 96, 1445 (2015).
925	TempF	Japan-Minamata IBP-P2	EA	Quercus gilva		12.85	9.6	9.96	5.570354361	1.3	0.007791275	0.002437	0.49	5.8653	Yoda1978	Falster, D. S. et al. BAAD: a Biomass And Allometry Database for woody plants. Ecology 96, 1445 (2015).
926	TempF	Japan-Minamata IBP-P2	EA	Quercus salicina		13.3	10.4	10.3	5.159790585	1.3	0.008332289	0.002091	0.66	9.3234	Yoda1978	Falster, D. S. et al. BAAD: a Biomass And Allometry Database for woody plants. Ecology 96, 1445 (2015).
927	TempF	Japan-Minamata IBP-P2	EA	Quercus gilva		13.6	10.8	11.5	5.950528694	1.3	0.010386891	0.002781	0.44	4.8165	Yoda1978	Falster, D. S. et al. BAAD: a Biomass And Allometry Database for woody plants. Ecology 96, 1445 (2015).
928	TempF	Japan-Minamata IBP-P2	EA	Quercus salicina		13.7	9.45	8.82	4.649688965	1.3	0.006109801	0.001698	0.76	10.9628	Yoda1978	Falster, D. S. et al. BAAD: a Biomass And Allometry Database for woody plants. Ecology 96, 1445 (2015).
929	TempF	Japan-Minamata IBP-P2	EA	Quercus salicina		13.7	4.15	10.2	8.119627062	1.3	0.008171282	0.005178	1.099	18.1281	Yoda1978	Falster, D. S. et al. BAAD: a Biomass And Allometry Database for woody plants. Ecology 96, 1445 (2015).
930	TempF	Japan-Minamata IBP-P2	EA	Quercus sessilifolia		14	8.5	16.77	9.090283079	1.3	0.02208798	0.00649	0.505	6.3429	Yoda1978	Falster, D. S. et al. BAAD: a Biomass And Allometry Database for woody plants. Ecology 96, 1445 (2015).
931	TempF	Japan-Minamata IBP-P2	EA	Castanopsis cuspidata		14.5	7	15.5	13.20010726	1.3	0.018869191	0.013685	1.95	26.5039	Yoda1978	Falster, D. S. et al. BAAD: a Biomass And Allometry Database for woody plants. Ecology 96, 1445 (2015).
932	TempF	Japan-Minamata IBP-P2	EA	Quercus salicina		15	4.1	15.4	14.60019742	1.3	0.018626503	0.016742	3.72	56.1049	Yoda1978	Falster, D. S. et al. BAAD: a Biomass And Allometry Database for woody plants. Ecology 96, 1445 (2015).
933	TempF	Japan-Minamata IBP-P2	EA	Quercus salicina		15.5	9.5	11.8	8.089778279	1.3	0.010935884	0.00514	1.25	17.6267	Yoda1978	Falster, D. S. et al. BAAD: a Biomass And Allometry Database for woody plants. Ecology 96, 1445 (2015).
934	TempF	Japan-Minamata IBP-P2	EA	Ilex integra		15.9	14.3	37.1	15.29983955	1.3	0.108102989	0.018385	1.24	16.2884	Yoda1978	Falster, D. S. et al. BAAD: a Biomass And Allometry Database for woody plants. Ecology 96, 1445 (2015).
935	TempF	Japan-Minamata IBP-P2	EA	Quercus gilva		16.6	15.15	13.11	6.180387232	1.3	0.013498803	0.003	0.18	2.1786	Yoda1978	Falster, D. S. et al. BAAD: a Biomass And Allometry Database for woody plants. Ecology 96, 1445 (2015).
936	TempF	Japan-Minamata IBP-P2	EA	Castanopsis cuspidata		17.3	9.3	23	18.29993074	1.3	0.041547563	0.026302	4.41	46.1484	Yoda1978	Falster, D. S. et al. BAAD: a Biomass And Allometry Database for woody plants. Ecology 96, 1445 (2015).
937	TempF	Japan-Minamata IBP-P2	EA	Quercus salicina		19	10.35	15.9	9.900201016	1.3	0.019855651	0.007698	1.72	20.8568	Yoda1978	Falster, D. S. et al. BAAD: a Biomass And Allometry Database for woody plants. Ecology 96, 1445 (2015).
938	TempF	Japan-Minamata IBP-P2	EA	Quercus salicina		19.3	14.5	17.1	9.709963352	1.3	0.022965828	0.007405	4.33	51.0251	Yoda1978	Falster, D. S. et al. BAAD: a Biomass And Allometry Database for woody plants. Ecology 96, 1445 (2015).
939	TempF	Japan-Minamata IBP-P2	EA	Quercus gilva		19.5	11.7	19.2	14.79984456	1.3	0.028952918	0.017203	2.98	25.5472	Yoda1978	Falster, D. S. et al. BAAD: a Biomass And Allometry Database for woody plants. Ecology 96, 1445 (2015).
940	TempF	Japan-Minamata IBP-P2	EA	Castanopsis cuspidata		20.2	3.9	30.7	27.99995089	1.3	0.074022992	0.061575	4.85	49.8898	Yoda1978	Falster, D. S. et al. BAAD: a Biomass And Allometry Database for woody plants. Ecology 96, 1445 (2015).
941	TempF	Japan-Minamata IBP-P2	EA	Quercus gilva		20.3	11.4	23.7	17.40010435	1.3	0.044115029	0.023779	6.14	52.3487	Yoda1978	Falster, D. S. et al. BAAD: a Biomass And Allometry Database for woody plants. Ecology 96, 1445 (2015).
942	TempF	Japan-Minamata IBP-P2	EA	Castanopsis cuspidata		20.3	6.8	26.2	25.20001895	1.3	0.053912872	0.049876	8	70.7057	Yoda1978	Falster, D. S. et al. BAAD: a Biomass And Allometry Database for woody plants. Ecology 96, 1445 (2015).
943	TempF	Japan-Minamata IBP-P2	EA	Castanopsis cuspidata		20.4	9.4	34.1	30.6000952	1.3	0.091326884	0.073542	22.77	193.8315	Yoda1978	Falster, D. S. et al. BAAD: a Biomass And Allometry Database for woody plants. Ecology 96, 1445 (2015).
944	TempF	Japan-Minamata IBP-P2	EA	Castanopsis cuspidata		20.9	7.7	42.6	39.60000026	1.3	0.142530917	0.123163	8.42	77.1343	Yoda1978	Falster, D. S. et al. BAAD: a Biomass And Allometry Database for woody plants. Ecology 96, 1445 (2015).
945	TempF	Japan-Minamata IBP-P2	EA	Quercus gilva		21.1	14.6	26.6	12.29985052	1.3	0.055571632	0.011882	3.02	28.7279	Yoda1978	Falster, D. S. et al. BAAD: a Biomass And Allometry Database for woody plants. Ecology 96, 1445 (2015).
946	TempF	Japan-Minamata IBP-P2	EA	Quercus gilva		21.1	12.15	19.7	15.40020552	1.3	0.030480517	0.018627	1.724	16.1815	Yoda1978	Falster, D. S. et al. BAAD: a Biomass And Allometry Database for woody plants. Ecology 96, 1445 (2015).
947	TempF	Japan-Minamata IBP-P2	EA	Castanopsis cuspidata		21.3	12.4	34.8	25.89992769	1.3	0.095114859	0.052685	10.06	74.1009	Yoda1978	Falster, D. S. et al. BAAD: a Biomass And Allometry Database for woody plants. Ecology 96, 1445 (2015).
948	TempF	Japan-Minamata IBP-P2	EA	Quercus salicina		21.3	12.8	22.2	15.40020552	1.3	0.038707563	0.018627	5.14	51.2151	Yoda1978	Falster, D. S. et al. BAAD: a Biomass And Allometry Database for woody plants. Ecology 96, 1445 (2015).
949	TempF	Japan-Minamata IBP-P2	EA	Quercus salicina		21.3	12.1	24	16.20000417	1.3	0.045238934	0.020612	5.598	54.8734	Yoda1978	Falster, D. S. et al. BAAD: a Biomass And Allometry Database for woody plants. Ecology 96, 1445 (2015).
950	TempF	Japan-Minamata IBP-P2	EA	Castanopsis cuspidata		21.5	13.4	21.1	14.39999279	1.3	0.034966712	0.016286	2.72	25.1894	Yoda1978	Falster, D. S. et al. BAAD: a Biomass And Allometry Database for woody plants. Ecology 96, 1445 (2015).
951	TempF	Japan-Minamata IBP-P2	EA	Quercus gilva		21.5	14.25	24.9	12.99988788	1.3	0.048695472	0.013273	3.64	31.2706	Yoda1978	Falster, D. S. et al. BAAD: a Biomass And Allometry Database for woody plants. Ecology 96, 1445 (2015).
952	TempF	Japan-Minamata IBP-P2	EA	Quercus gilva		22	13.6	22.4	13.79994343	1.3	0.039408138	0.014957	3.37	25.3377	Yoda1978	Falster, D. S. et al. BAAD: a Biomass And Allometry Database for woody plants. Ecology 96, 1445 (2015).
953	TempF	Japan-Minamata IBP-P2	EA	Quercus gilva		22.2	15.4	22.7	15.29983955	1.3	0.040470782	0.018385	5.35	44.8717	Yoda1978	Falster, D. S. et al. BAAD: a Biomass And Allometry Database for woody plants. Ecology 96, 1445 (2015).
954	TempF	Japan-Minamata IBP-P2	EA	Castanopsis cuspidata		22.2	11.7	34.7	26.50009945	1.3	0.094569007	0.055155	14.64	122.7824	Yoda1978	Falster, D. S. et al. BAAD: a Biomass And Allometry Database for woody plants. Ecology 96, 1445 (2015).
955	TempF	Japan-Minamata IBP-P2	EA	Quercus gilva		22.3	11.4	27	20.59995165	1.3	0.057255526	0.033329	6.15	52.1643	Yoda1978	Falster, D. S. et al. BAAD: a Biomass And Allometry Database for woody plants. Ecology 96, 1445 (2015).
956	TempF	Japan-Minamata IBP-P2	EA	Quercus gilva		22.3	12.3	27.3	21.2000195	1.3	0.05853494	0.035299	5.49	41.0923	Yoda1978	Falster, D. S. et al. BAAD: a Biomass And Allometry Database for woody plants. Ecology 96, 1445 (2015).
957	TempF	Japan-Minamata IBP-P2	EA	Quercus gilva		22.6	14.5	25	18.20016483	1.3	0.049087385	0.026016	8.34	65.6577	Yoda1978	Falster, D. S. et al. BAAD: a Biomass And Allometry Database for woody plants. Ecology 96, 1445 (2015).
958	TempF	Japan-Minamata IBP-P2	EA	Quercus gilva		23	7.3	31	27.50006109	1.3	0.075476764	0.059396	10.71	74.1878	Yoda1978	Falster, D. S. et al. BAAD: a Biomass And Allometry Database for woody plants. Ecology 96, 1445 (2015).
959	TempF	Japan-Minamata IBP-P2	EA	Quercus gilva		23.2	16.6	26	16.49982059	1.3	0.053092916	0.021382	10.1	67.9378	Yoda1978	Falster, D. S. et al. BAAD: a Biomass And Allometry Database for woody plants. Ecology 96, 1445 (2015).
960	TempF	Japan-Minamata IBP-P2	EA	Quercus gilva		23.3	14.7	27.9	19.20002722	1.3	0.061136178	0.028953	9.98	74.7791	Yoda1978	Falster, D. S. et al. BAAD: a Biomass And Allometry Database for woody plants. Ecology 96, 1445 (2015).
961	TempF	Japan-Minamata IBP-P2	EA	Quercus gilva		23.3	8.7	33.1	27.30001406	1.3	0.086049008	0.058535	14.48	117.369	Yoda1978	Falster, D. S. et al. BAAD: a Biomass And Allometry Database for woody plants. Ecology 96, 1445 (2015).
962	TempF	Japan-Minamata IBP-P2	EA	Quercus gilva		23.7	14.6	30.6	20.59995165	1.3	0.073541542	0.033329	9.96	78.8503	Yoda1978	Falster, D. S. et al. BAAD: a Biomass And Allometry Database for woody plants. Ecology 96, 1445 (2015).
725	TempF	Japan-Mt. Minoh-P0	DA	Clethra barbinervis		3.18	1.9	1.85	1.681247093	1.3	0.000268803	0.000222	0.0399	0.8411	Nishioka1982	Falster, D. S. et al. BAAD: a Biomass And Allometry Database for woody plants. Ecology 96, 1445 (2015).
727	TempF	Japan-Mt. Minoh-P0	DA	Clethra barbinervis		3.2	2.28	0.95	0.797884561	1.3	7.09E-05	0.00005	0.0094	0.1828	Nishioka1982	Falster, D. S. et al. BAAD: a Biomass And Allometry Database for woody plants. Ecology 96, 1445 (2015).
730	TempF	Japan-Mt. Minoh-P0	DA	Clethra barbinervis		5.05	3.28	2.71	1.76979357	1.3	0.000576804	0.000246	0.068	1.7517	Nishioka1982	Falster, D. S. et al. BAAD: a Biomass And Allometry Database for woody plants. Ecology 96, 1445 (2015).
731	TempF	Japan-Mt. Minoh-P0	DA	Clethra barbinervis		6.25	4.2	4.84	3.000300582	1.3	0.001839842	0.000707	0.264	4.2227	Nishioka1982	Falster, D. S. et al. BAAD: a Biomass And Allometry Database for woody plants. Ecology 96, 1445 (2015).
732	TempF	Japan-Mt. Minoh-P0	DA	Clethra barbinervis		7.3	3.45	8.09	6.620038152	1.3	0.005140282	0.003442	0.393	7.7464	Nishioka1982	Falster, D. S. et al. BAAD: a Biomass And Allometry Database for woody plants. Ecology 96, 1445 (2015).
734	TempF	Japan-Mt. Minoh-P0	DA	Clethra barbinervis		7.76	3.93	7.38	6.32999593	1.3	0.004277624	0.003147	0.699	11.1074	Nishioka1982	Falster, D. S. et al. BAAD: a Biomass And Allometry Database for woody plants. Ecology 96, 1445 (2015).
747	TempF	Japan-Mt. Minoh-P0	DA	Clethra barbinervis		8.1	3.05	10.57	7.959673344	1.3	0.008774853	0.004976	0.982	13.8264	Nishioka1982	Falster, D. S. et al. BAAD: a Biomass And Allometry Database for woody plants. Ecology 96, 1445 (2015).
748	TempF	Japan-Mt. Minoh-P0	DA	Clethra barbinervis		8.2	4.9	7.32	5.410339835	1.3	0.004208352	0.002299	0.642	10.6293	Nishioka1982	Falster, D. S. et al. BAAD: a Biomass And Allometry Database for woody plants. Ecology 96, 1445 (2015).
749	TempF	Japan-Mt. Minoh-P0	DA	Clethra barbinervis		8.2	4.95	6.21	4.809860968	1.3	0.003028817	0.001817	0.362	5.0602	Nishioka1982	Falster, D. S. et al. BAAD: a Biomass And Allometry Database for woody plants. Ecology 96, 1445 (2015).
750	TempF	Japan-Mt. Minoh-P0	DA	Clethra barbinervis		8.2	1.6	5.95	6.050259243	1.3	0.002780506	0.002875	0.309	4.7817	Nishioka1982	Falster, D. S. et al. BAAD: a Biomass And Allometry Database for woody plants. Ecology 96, 1445 (2015).
751	TempF	Japan-Mt. Minoh-P0	DA	Clethra barbinervis		8.2	3.9	7.86	6.789992925	1.3	0.004852158	0.003621	0.851	12.4992	Nishioka1982	Falster, D. S. et al. BAAD: a Biomass And Allometry Database for woody plants. Ecology 96, 1445 (2015).
752	TempF	Japan-Mt. Minoh-P0	DA	Clethra barbinervis		8.3	5.45	8.98	5.950528694	1.3	0.006333482	0.002781	1.151	15.2596	Nishioka1982	Falster, D. S. et al. BAAD: a Biomass And Allometry Database for woody plants. Ecology 96, 1445 (2015).
753	TempF	Japan-Mt. Minoh-P0	DA	Clethra barbinervis		8.3	3.8	7.83	6.429781335	1.3	0.00481519	0.003247	0.656	8.1337	Nishioka1982	Falster, D. S. et al. BAAD: a Biomass And Allometry Database for woody plants. Ecology 96, 1445 (2015).
754	TempF	Japan-Mt. Minoh-P0	DA	Clethra barbinervis		8.4	4.7	10.22	8.119627062	1.3	0.008203358	0.005178	1.439	20.5906	Nishioka1982	Falster, D. S. et al. BAAD: a Biomass And Allometry Database for woody plants. Ecology 96, 1445 (2015).
755	TempF	Japan-Mt. Minoh-P0	DA	Clethra barbinervis		8.5	5.4	8.85	5.280525166	1.3	0.006151435	0.00219	0.683	8.7339	Nishioka1982	Falster, D. S. et al. BAAD: a Biomass And Allometry Database for woody plants. Ecology 96, 1445 (2015).
756	TempF	Japan-Mt. Minoh-P0	DA	Clethra barbinervis		8.7	4.8	11.9	7.79970419	1.3	0.011122023	0.004778	1.791	26.7075	Nishioka1982	Falster, D. S. et al. BAAD: a Biomass And Allometry Database for woody plants. Ecology 96, 1445 (2015).
757	TempF	Japan-Mt. Minoh-P0	DA	Clethra barbinervis		8.8	4.6	9.71	7.580323255	1.3	0.007405056	0.004513	1.593	20.2148	Nishioka1982	Falster, D. S. et al. BAAD: a Biomass And Allometry Database for woody plants. Ecology 96, 1445 (2015).
758	TempF	Japan-Mt. Minoh-P0	DA	Clethra barbinervis		8.8	5.2	9.71	7.79970419	1.3	0.007405056	0.004778	1.143	16.5885	Nishioka1982	Falster, D. S. et al. BAAD: a Biomass And Allometry Database for woody plants. Ecology 96, 1445 (2015).
767	TempF	Japan-Mt. Minoh-P0	DA	Diabelia serrata		3.1	1.94	1.21	1.128379167	1.3	0.00011499	0.0001	0.006	0.1757	Nishioka1982	Falster, D. S. et al. BAAD: a Biomass And Allometry Database for woody plants. Ecology 96, 1445 (2015).
768	TempF	Japan-Mt. Minoh-P0	DA	Diabelia serrata		3.6	1.54	1.76	1.829923496	1.3	0.000243285	0.000263	0.0196	0.592	Nishioka1982	Falster, D. S. et al. BAAD: a Biomass And Allometry Database for woody plants. Ecology 96, 1445 (2015).
769	TempF	Japan-Mt. Minoh-P0	DA	Diospyros kaki		2.8	2.4	1	0.713649646	1.3	7.85E-05	0.00004	0.0009	0.037	Nishioka1982	Falster, D. S. et al. BAAD: a Biomass And Allometry Database for woody plants. Ecology 96, 1445 (2015).
786	TempF	Japan-Mt. Minoh-P0	DA	Frangula crenata		5.9	3.6	6.11	4.579329132	1.3	0.002932056	0.001647	0.206	5.971	Nishioka1982	Falster, D. S. et al. BAAD: a Biomass And Allometry Database for woody plants. Ecology 96, 1445 (2015).
787	TempF	Japan-Mt. Minoh-P0	DA	Frangula crenata		7.3	4.15	4.44	3.470568555	1.3	0.001548303	0.000946	0.051	1.429	Nishioka1982	Falster, D. S. et al. BAAD: a Biomass And Allometry Database for woody plants. Ecology 96, 1445 (2015).
797	TempF	Japan-Mt. Minoh-P0	DA	Lindera umbellata		3.5	1.44	1.65	1.639065416	1.3	0.000213825	0.000211	0.054	1.895	Nishioka1982	Falster, D. S. et al. BAAD: a Biomass And Allometry Database for woody plants. Ecology 96, 1445 (2015).
798	TempF	Japan-Mt. Minoh-P0	DA	Lindera umbellata		4.15	2.1	2.01	1.92156048	1.3	0.000317309	0.00029	0.087	2.7409	Nishioka1982	Falster, D. S. et al. BAAD: a Biomass And Allometry Database for woody plants. Ecology 96, 1445 (2015).
839	TempF	Japan-Mt. Minoh-P0	EA	Ilex pedunculosa		4	1.34	2.26	2.420103697	1.3	0.00040115	0.00046	0.07	0.6307	Nishioka1982	Falster, D. S. et al. BAAD: a Biomass And Allometry Database for woody plants. Ecology 96, 1445 (2015).
842	TempF	Japan-Mt. Minoh-P0	EA	Pieris japonica		4.18	1.33	4.43	4.42951706	1.3	0.001541336	0.001541	0.787	6.5115	Nishioka1982	Falster, D. S. et al. BAAD: a Biomass And Allometry Database for woody plants. Ecology 96, 1445 (2015).
851	TempF	Japan-Mt. Minoh-P0	EA	Ilex pedunculosa		7.8	2.3	6.21	5.570354361	1.3	0.003028817	0.002437	1.544	13.54	Nishioka1982	Falster, D. S. et al. BAAD: a Biomass And Allometry Database for woody plants. Ecology 96, 1445 (2015).
854	TempF	Japan-Mt. Minoh-P0	DA	Quercus serrata		8.2	3.98	6.68	5.890312181	1.3	0.003504635	0.002725	0.948	14.4126	Nishioka1982	Falster, D. S. et al. BAAD: a Biomass And Allometry Database for woody plants. Ecology 96, 1445 (2015).
855	TempF	Japan-Mt. Minoh-P0	DA	Quercus serrata		9.3	4.2	10.54	9.419769842	1.3	0.008725114	0.006969	2.642	42.71	Nishioka1982	Falster, D. S. et al. BAAD: a Biomass And Allometry Database for woody plants. Ecology 96, 1445 (2015).
856	TempF	Japan-Mt. Minoh-P0	DA	Quercus serrata		9.8	4.15	8.34	6.840435167	1.3	0.005462884	0.003675	1.239	21.03	Nishioka1982	Falster, D. S. et al. BAAD: a Biomass And Allometry Database for woody plants. Ecology 96, 1445 (2015).
863	TempF	Japan-Mt. Minoh-P0	EG	Pinus densiflora		8.7	3.7	12.06	9.549981602	1.3	0.011423114	0.007163	2.973	13.18	Nishioka1982	Falster, D. S. et al. BAAD: a Biomass And Allometry Database for woody plants. Ecology 96, 1445 (2015).
865	TempF	Japan-Mt. Minoh-P0	DA	Rhododendron macrosepalum		2.85	1.65	1.51	1.501210843	1.3	0.000179079	0.000177	0.0288	0.6112	Nishioka1982	Falster, D. S. et al. BAAD: a Biomass And Allometry Database for woody plants. Ecology 96, 1445 (2015).
866	TempF	Japan-Mt. Minoh-P0	EG	Pinus densiflora		8.8	5.6	8.66	4.840207395	1.3	0.005890141	0.00184	0.508	2.31	Nishioka1982	Falster, D. S. et al. BAAD: a Biomass And Allometry Database for woody plants. Ecology 96, 1445 (2015).
867	TempF	Japan-Mt. Minoh-P0	EA	Ilex pedunculosa		8.95	1.79	14.23	13.50005587	1.3	0.015903755	0.014314	4.855	52.07	Nishioka1982	Falster, D. S. et al. BAAD: a Biomass And Allometry Database for woody plants. Ecology 96, 1445 (2015).
868	TempF	Japan-Mt. Minoh-P0	EG	Pinus densiflora		8.9	5.85	13.53	9.139871253	1.3	0.014377569	0.006561	4.429	19.16	Nishioka1982	Falster, D. S. et al. BAAD: a Biomass And Allometry Database for woody plants. Ecology 96, 1445 (2015).
869	TempF	Japan-Mt. Minoh-P0	EG	Pinus densiflora		9	6	10.95	5.439677106	1.3	0.00941712	0.002324	1.587	7.22	Nishioka1982	Falster, D. S. et al. BAAD: a Biomass And Allometry Database for woody plants. Ecology 96, 1445 (2015).
870	TempF	Japan-Mt. Minoh-P0	EG	Pinus densiflora		9.1	5.5	13.02	5.980409586	1.3	0.013314101	0.002809	1.333	6.08	Nishioka1982	Falster, D. S. et al. BAAD: a Biomass And Allometry Database for woody plants. Ecology 96, 1445 (2015).
871	TempF	Japan-Mt. Minoh-P0	DA	Rhododendron macrosepalum		3.15	1.85	1.43	1.34934523	1.3	0.000160606	0.000143	0.0148	0.3491	Nishioka1982	Falster, D. S. et al. BAAD: a Biomass And Allometry Database for woody plants. Ecology 96, 1445 (2015).
872	TempF	Japan-Mt. Minoh-P0	EG	Pinus densiflora		9.3	5.1	11.97	9.360107535	1.3	0.011253256	0.006881	3.004	13.76	Nishioka1982	Falster, D. S. et al. BAAD: a Biomass And Allometry Database for woody plants. Ecology 96, 1445 (2015).
873	TempF	Japan-Mt. Minoh-P0	EG	Pinus densiflora		9.7	5.2	13.37	8.530277837	1.3	0.014039534	0.005715	2.981	13.65	Nishioka1982	Falster, D. S. et al. BAAD: a Biomass And Allometry Database for woody plants. Ecology 96, 1445 (2015).
875	TempF	Japan-Mt. Minoh-P0	EG	Pinus densiflora		9.8	5.46	21.26	13.45991288	1.3	0.035499023	0.014229	8.736	39.68	Nishioka1982	Falster, D. S. et al. BAAD: a Biomass And Allometry Database for woody plants. Ecology 96, 1445 (2015).
876	TempF	Japan-Mt. Minoh-P0	EG	Pinus densiflora		9.9	6.2	11.49	6.620038152	1.3	0.010368834	0.003442	2.081	9.31	Nishioka1982	Falster, D. S. et al. BAAD: a Biomass And Allometry Database for woody plants. Ecology 96, 1445 (2015).
877	TempF	Japan-Mt. Minoh-P0	EG	Pinus densiflora		10.3	4.5	14.26	9.770095633	1.3	0.015970883	0.007497	4.694	21.15	Nishioka1982	Falster, D. S. et al. BAAD: a Biomass And Allometry Database for woody plants. Ecology 96, 1445 (2015).
878	TempF	Japan-Mt. Minoh-P0	EG	Pinus densiflora		10.3	6.9	14.99	7.070175707	1.3	0.017647905	0.003926	2.584	11.71	Nishioka1982	Falster, D. S. et al. BAAD: a Biomass And Allometry Database for woody plants. Ecology 96, 1445 (2015).
879	TempF	Japan-Mt. Minoh-P0	EG	Pinus densiflora		10.9	4.7	16.97	12.41011907	1.3	0.022617967	0.012096	5.269	23.8	Nishioka1982	Falster, D. S. et al. BAAD: a Biomass And Allometry Database for woody plants. Ecology 96, 1445 (2015).
892	TempF	Japan-Mt. Minoh-P0	DA	Toxicodendron trichocarpum		2.5	1.86	1.17	0.937302132	1.3	0.000107513	0.000069	0.0049	0.2165	Nishioka1982	Falster, D. S. et al. BAAD: a Biomass And Allometry Database for woody plants. Ecology 96, 1445 (2015).
893	TempF	Japan-Mt. Minoh-P0	DA	Toxicodendron trichocarpum		4	1.75	2.17	2.040463994	1.3	0.000369836	0.000327	0.0125	0.5301	Nishioka1982	Falster, D. S. et al. BAAD: a Biomass And Allometry Database for woody plants. Ecology 96, 1445 (2015).
894	TempF	Japan-Mt. Minoh-P0	DA	Toxicodendron trichocarpum		5.8	3.25	2.65	2.651090773	1.3	0.000551546	0.000552	0.04	1.6908	Nishioka1982	Falster, D. S. et al. BAAD: a Biomass And Allometry Database for woody plants. Ecology 96, 1445 (2015).
895	TempF	Japan-Mt. Minoh-P0	DA	Vaccinium oldhamii		2.1	1.38	0.85	0.851907589	1.3	5.67E-05	0.000057	0.0106	0.3927	Nishioka1982	Falster, D. S. et al. BAAD: a Biomass And Allometry Database for woody plants. Ecology 96, 1445 (2015).
896	TempF	Japan-Mt. Minoh-P0	DA	Vaccinium oldhamii		3.1	2.2	1.36	1.088169461	1.3	0.000145267	0.000093	0.027	0.8162	Nishioka1982	Falster, D. S. et al. BAAD: a Biomass And Allometry Database for woody plants. Ecology 96, 1445 (2015).
897	TempF	Japan-Mt. Minoh-P0	DA	Vaccinium oldhamii		3.75	1.85	2.05	2.179262146	1.3	0.000330064	0.000373	0.068	1.9699	Nishioka1982	Falster, D. S. et al. BAAD: a Biomass And Allometry Database for woody plants. Ecology 96, 1445 (2015).
900	TempF	Japan-Mt. Minoh-P0	DA	Viburnum erosum		2.4	1.66	0.8	0.813685789	1.3	5.03E-05	0.000052	0.0092	0.2073	Nishioka1982	Falster, D. S. et al. BAAD: a Biomass And Allometry Database for woody plants. Ecology 96, 1445 (2015).
915	TempF	Japan-Mt. Minoh-P0	EG	Pinus densiflora		11.2	5.5	16.9	12.34995405	1.3	0.022431757	0.011979	6.76	30.86	Nishioka1982	Falster, D. S. et al. BAAD: a Biomass And Allometry Database for woody plants. Ecology 96, 1445 (2015).
614	TempF	Japan-Mt. Tsuruba-	EA	Myrsine seguinii		4.3	2.5	1.6	1.19999822	1.3	0.000201062	0.000113097	0.023	0.2551	FLFU1965	Falster, D. S. et al. BAAD: a Biomass And Allometry Database for woody plants. Ecology 96, 1445 (2015).
620	TempF	Japan-Mt. Tsuruba-	EA	Myrsine seguinii		5.1	3.4	2.5	1.799999983	1.3	0.000490874	0.000254469	0.061	0.6024	FLFU1965	Falster, D. S. et al. BAAD: a Biomass And Allometry Database for woody plants. Ecology 96, 1445 (2015).
621	TempF	Japan-Mt. Tsuruba-	EA	Myrsine seguinii		5.3	3.8	2.7	1.799999983	1.3	0.000572555	0.000254469	0.276	2.7142	FLFU1965	Falster, D. S. et al. BAAD: a Biomass And Allometry Database for woody plants. Ecology 96, 1445 (2015).
623	TempF	Japan-Mt. Tsuruba-	EA	Myrsine seguinii		5.6	3.4	2.2	1.399999818	1.3	0.000380133	0.000153938	0.037	0.3641	FLFU1965	Falster, D. S. et al. BAAD: a Biomass And Allometry Database for woody plants. Ecology 96, 1445 (2015).
630	TempF	Japan-Mt. Tsuruba-	EA	Myrsine seguinii		5.95	3.3	4.1	3.300000772	1.3	0.001320254	0.000855299	0.367	3.6145	FLFU1965	Falster, D. S. et al. BAAD: a Biomass And Allometry Database for woody plants. Ecology 96, 1445 (2015).
637	TempF	Japan-Mt. Tsuruba-	EA	Myrsine seguinii		6.8	4.1	5.3	3.599999965	1.3	0.002206183	0.001017876	0.891	8.7881	FLFU1965	Falster, D. S. et al. BAAD: a Biomass And Allometry Database for woody plants. Ecology 96, 1445 (2015).
638	TempF	Japan-Mt. Tsuruba-	EA	Myrsine seguinii		6.8	3	8.1	6.799999899	1.3	0.005152997	0.003631681	1.452	14.2992	FLFU1965	Falster, D. S. et al. BAAD: a Biomass And Allometry Database for woody plants. Ecology 96, 1445 (2015).
642	TempF	Japan-Mt. Tsuruba-	EA	Myrsine seguinii		7.05	4	5.9	4.299999698	1.3	0.002733971	0.001452201	0.842	8.2882	FLFU1965	Falster, D. S. et al. BAAD: a Biomass And Allometry Database for woody plants. Ecology 96, 1445 (2015).
644	TempF	Japan-Mt. Tsuruba-	EA	Myrsine seguinii		7.1	4.3	5.2	4.199999454	1.3	0.002123717	0.001385442	0.579	5.7098	FLFU1965	Falster, D. S. et al. BAAD: a Biomass And Allometry Database for woody plants. Ecology 96, 1445 (2015).
660	TempF	Japan-Mt. Tsuruba-	EA	Quercus phillyraeoides		9	5	8	5.399999948	1.3	0.005026548	0.002290221	0.832	5.7279	FLFU1965	Falster, D. S. et al. BAAD: a Biomass And Allometry Database for woody plants. Ecology 96, 1445 (2015).
662	TempF	Japan-Mt. Tsuruba-	EA	Quercus phillyraeoides		9.1	4.4	10.3	7.600000174	1.3	0.008332289	0.00453646	1.761	12.1131	FLFU1965	Falster, D. S. et al. BAAD: a Biomass And Allometry Database for woody plants. Ecology 96, 1445 (2015).
664	TempF	Japan-Mt. Tsuruba-	EA	Quercus phillyraeoides		9.3	5	10.8	7.19999993	1.3	0.009160884	0.004071504	1.722	11.8471	FLFU1965	Falster, D. S. et al. BAAD: a Biomass And Allometry Database for woody plants. Ecology 96, 1445 (2015).
668	TempF	Japan-Mt. Tsuruba-	EA	Quercus phillyraeoides		9.7	5.9	6.4	4.199999454	1.3	0.003216991	0.001385442	0.226	1.5524	FLFU1965	Falster, D. S. et al. BAAD: a Biomass And Allometry Database for woody plants. Ecology 96, 1445 (2015).
669	TempF	Japan-Mt. Tsuruba-	EA	Quercus phillyraeoides		9.9	6.8	9.8	6.400000122	1.3	0.007542964	0.003216991	1.112	7.6435	FLFU1965	Falster, D. S. et al. BAAD: a Biomass And Allometry Database for woody plants. Ecology 96, 1445 (2015).
672	TempF	Japan-Mt. Tsuruba-	EA	Quercus phillyraeoides		10.2	2.45	16.3	12.39999992	1.3	0.020867244	0.012076282	5.051	34.743	FLFU1965	Falster, D. S. et al. BAAD: a Biomass And Allometry Database for woody plants. Ecology 96, 1445 (2015).
673	TempF	Japan-Mt. Tsuruba-	EA	Quercus phillyraeoides		10.2	6.15	12.3	7.999999804	1.3	0.011882289	0.005026548	3.708	25.508	FLFU1965	Falster, D. S. et al. BAAD: a Biomass And Allometry Database for woody plants. Ecology 96, 1445 (2015).
675	TempF	Japan-Mt. Tsuruba-	EA	Quercus phillyraeoides		10.3	4.9	17	13.3999998	1.3	0.022698007	0.014102609	8.101	55.7297	FLFU1965	Falster, D. S. et al. BAAD: a Biomass And Allometry Database for woody plants. Ecology 96, 1445 (2015).
771	TempF	Japan-Murakami-Miomote-Compartment 67-i-RI	DA	Fagus crenata		5.9	3.2	5.4	4.600000673	1.3	0.002290221	0.001661903	0.283	NA	FLFU1965	Falster, D. S. et al. BAAD: a Biomass And Allometry Database for woody plants. Ecology 96, 1445 (2015).
776	TempF	Japan-Murakami-Miomote-Compartment 67-i-RI	DA	Fagus crenata		14.3	6.3	36.6	26.99999997	1.3	0.105208796	0.057255526	11.056	NA	FLFU1965	Falster, D. S. et al. BAAD: a Biomass And Allometry Database for woody plants. Ecology 96, 1445 (2015).
778	TempF	Japan-Murakami-Miomote-Compartment 67-i-RI	DA	Fagus crenata		15.3	4.5	23.2	19.0000001	1.3	0.042273271	0.028352874	3.829	NA	FLFU1965	Falster, D. S. et al. BAAD: a Biomass And Allometry Database for woody plants. Ecology 96, 1445 (2015).
770	TempF	Japan-Murakami-Miomote-Compartment 67-i-RII	DA	Fagus crenata		5.7	2.5	6	4.799999511	1.3	0.002827433	0.001809557	0.169	NA	FLFU1965	Falster, D. S. et al. BAAD: a Biomass And Allometry Database for woody plants. Ecology 96, 1445 (2015).
772	TempF	Japan-Murakami-Miomote-Compartment 67-i-RII	DA	Fagus crenata		7.1	3.2	10.1	8.900000106	1.3	0.008011847	0.006221139	0.991	NA	FLFU1965	Falster, D. S. et al. BAAD: a Biomass And Allometry Database for woody plants. Ecology 96, 1445 (2015).
773	TempF	Japan-Murakami-Miomote-Compartment 67-i-RII	DA	Fagus crenata		7.3	2	8.8	8.500000202	1.3	0.006082123	0.005674502	0.552	NA	FLFU1965	Falster, D. S. et al. BAAD: a Biomass And Allometry Database for woody plants. Ecology 96, 1445 (2015).
779	TempF	Japan-Murakami-Miomote-Compartment 67-i-VI	DA	Fagus crenata		23	6.3	31	26.00000004	1.3	0.075476764	0.053092916	9.05	NA	FLFU1965	Falster, D. S. et al. BAAD: a Biomass And Allometry Database for woody plants. Ecology 96, 1445 (2015).
780	TempF	Japan-Murakami-Miomote-Compartment 67-i-VII	DA	Fagus crenata		25	17.3	56.4	17.00000003	1.3	0.249832014	0.022698007	12.418	NA	FLFU1965	Falster, D. S. et al. BAAD: a Biomass And Allometry Database for woody plants. Ecology 96, 1445 (2015).
774	TempF	Japan-Murakami-Miomote-Compartment 67-i-VIII	DA	Fagus crenata		8.1	3.2	4.6	3.200000558	1.3	0.001661903	0.000804248	0.105	NA	FLFU1965	Falster, D. S. et al. BAAD: a Biomass And Allometry Database for woody plants. Ecology 96, 1445 (2015).
775	TempF	Japan-Murakami-Miomote-Compartment 67-i-VIII	DA	Fagus crenata		8.3	5	8.8	4.199999454	1.3	0.006082123	0.001385442	0.758	NA	FLFU1965	Falster, D. S. et al. BAAD: a Biomass And Allometry Database for woody plants. Ecology 96, 1445 (2015).
777	TempF	Japan-Murakami-Miomote-Compartment 67-i-VIII	DA	Fagus crenata		14.8	6.3	18.5	12.59999988	1.3	0.026880252	0.012468981	2.941	NA	FLFU1965	Falster, D. S. et al. BAAD: a Biomass And Allometry Database for woody plants. Ecology 96, 1445 (2015).
439	BorF	Japan-Oumu-46	EG	Abies sachalinensis		16.14	9.35	14.2	10.70000025	1.3	0.015836769	0.008992024	3.8	NA	Abe1981	Falster, D. S. et al. BAAD: a Biomass And Allometry Database for woody plants. Ecology 96, 1445 (2015).
440	BorF	Japan-Oumu-46	EG	Abies sachalinensis		18.77	8.04	26.4	18.60000005	1.3	0.05473911	0.027171635	20.2	NA	Abe1981	Falster, D. S. et al. BAAD: a Biomass And Allometry Database for woody plants. Ecology 96, 1445 (2015).
441	BorF	Japan-Oumu-46	EG	Abies sachalinensis		18.82	7.07	30.6	24.90000012	1.3	0.073541542	0.048695472	20.8	NA	Abe1981	Falster, D. S. et al. BAAD: a Biomass And Allometry Database for woody plants. Ecology 96, 1445 (2015).
442	BorF	Japan-Oumu-46	EG	Abies sachalinensis		19.1	9.4	31.8	21.39999991	1.3	0.079422604	0.035968094	17.8	NA	Abe1981	Falster, D. S. et al. BAAD: a Biomass And Allometry Database for woody plants. Ecology 96, 1445 (2015).
443	BorF	Japan-Oumu-46	EG	Abies sachalinensis		19.12	6.02	31.2	24.50000006	1.3	0.076453799	0.047143525	28.5	NA	Abe1981	Falster, D. S. et al. BAAD: a Biomass And Allometry Database for woody plants. Ecology 96, 1445 (2015).
444	BorF	Japan-Oumu-46	EG	Abies sachalinensis		19.23	11.6	24	16.19999984	1.3	0.045238934	0.020611989	11.1	NA	Abe1981	Falster, D. S. et al. BAAD: a Biomass And Allometry Database for woody plants. Ecology 96, 1445 (2015).
445	BorF	Japan-Oumu-46	EG	Abies sachalinensis		19.36	10.68	27.2	17.10000011	1.3	0.058106898	0.022965828	16.6	NA	Abe1981	Falster, D. S. et al. BAAD: a Biomass And Allometry Database for woody plants. Ecology 96, 1445 (2015).
446	BorF	Japan-Oumu-46	EG	Abies sachalinensis		19.48	10.56	23	15.69999987	1.3	0.041547563	0.019359279	13	NA	Abe1981	Falster, D. S. et al. BAAD: a Biomass And Allometry Database for woody plants. Ecology 96, 1445 (2015).
447	BorF	Japan-Oumu-46	EG	Abies sachalinensis		19.69	4.81	30.2	25.10000008	1.3	0.071631454	0.04948087	23	NA	Abe1981	Falster, D. S. et al. BAAD: a Biomass And Allometry Database for woody plants. Ecology 96, 1445 (2015).
448	BorF	Japan-Oumu-46	EG	Abies sachalinensis		19.7	8.02	35.2	26.80000007	1.3	0.097313974	0.056410438	28	NA	Abe1981	Falster, D. S. et al. BAAD: a Biomass And Allometry Database for woody plants. Ecology 96, 1445 (2015).
449	BorF	Japan-Oumu-46	EG	Abies sachalinensis		19.76	10.28	29	19.49999995	1.3	0.066051986	0.029864765	20.4	NA	Abe1981	Falster, D. S. et al. BAAD: a Biomass And Allometry Database for woody plants. Ecology 96, 1445 (2015).
450	BorF	Japan-Oumu-46	EG	Abies sachalinensis		20.1	9.5	30	21.19999998	1.3	0.070685835	0.035298935	19.9	NA	Abe1981	Falster, D. S. et al. BAAD: a Biomass And Allometry Database for woody plants. Ecology 96, 1445 (2015).
451	BorF	Japan-Oumu-46	EG	Abies sachalinensis		20.67	11.4	28.4	20.20000011	1.3	0.063347074	0.032047387	27.7	NA	Abe1981	Falster, D. S. et al. BAAD: a Biomass And Allometry Database for woody plants. Ecology 96, 1445 (2015).
452	BorF	Japan-Oumu-46	EG	Abies sachalinensis		20.9	12.7	30	18.39999992	1.3	0.070685835	0.02659044	18.1	NA	Abe1981	Falster, D. S. et al. BAAD: a Biomass And Allometry Database for woody plants. Ecology 96, 1445 (2015).
453	BorF	Japan-Oumu-46	EG	Abies sachalinensis		21.96	8.9	40.8	29.10000003	1.3	0.13074052	0.066508302	49.2	NA	Abe1981	Falster, D. S. et al. BAAD: a Biomass And Allometry Database for woody plants. Ecology 96, 1445 (2015).
454	BorF	Japan-Oumu-46	EG	Abies sachalinensis		22.26	11.02	40.2	27.59999989	1.3	0.126923485	0.05982849	33.4	NA	Abe1981	Falster, D. S. et al. BAAD: a Biomass And Allometry Database for woody plants. Ecology 96, 1445 (2015).
455	BorF	Japan-Oumu-46	EG	Abies sachalinensis		22.72	5.51	37.6	31.30000007	1.3	0.111036451	0.076944673	52	NA	Abe1981	Falster, D. S. et al. BAAD: a Biomass And Allometry Database for woody plants. Ecology 96, 1445 (2015).
104	TempF	Japan-Shoukawa village, Mumaya-Quercus crispula mixed forest	DA	Acer palmatum		6	2.8	4.6	3.90066822	1.3	0.001661903	0.001195	0.196	4.48	Komiyama2002	Falster, D. S. et al. BAAD: a Biomass And Allometry Database for woody plants. Ecology 96, 1445 (2015).
105	TempF	Japan-Shoukawa village, Mumaya-Quercus crispula mixed forest	DA	Acer palmatum		9.5	1.8	16.6	16.29990478	1.3	0.021642432	0.020867	2.563	59.33	Komiyama2002	Falster, D. S. et al. BAAD: a Biomass And Allometry Database for woody plants. Ecology 96, 1445 (2015).
106	TempF	Japan-Shoukawa village, Mumaya-Quercus crispula mixed forest	DA	Acer pictum		6.2	3.4	4.6	3.499794911	1.3	0.001661903	0.000962	0.248	5.67	Komiyama2002	Falster, D. S. et al. BAAD: a Biomass And Allometry Database for woody plants. Ecology 96, 1445 (2015).
107	TempF	Japan-Shoukawa village, Mumaya-Quercus crispula mixed forest	DA	Acer pictum		8.8	5.1	6.8	3.90066822	1.3	0.003631681	0.001195	0.331	7.47	Komiyama2002	Falster, D. S. et al. BAAD: a Biomass And Allometry Database for woody plants. Ecology 96, 1445 (2015).
110	TempF	Japan-Shoukawa village, Mumaya-Quercus crispula mixed forest	DA	Acer pictum		14.1	6.3	16.9	12.90009335	1.3	0.022431757	0.01307	2.593	45.06	Komiyama2002	Falster, D. S. et al. BAAD: a Biomass And Allometry Database for woody plants. Ecology 96, 1445 (2015).
113	TempF	Japan-Shoukawa village, Mumaya-Quercus crispula mixed forest	DA	Acer pictum		17	4.5	19.3	17.29993316	1.3	0.029255296	0.023506	4.501	87.63	Komiyama2002	Falster, D. S. et al. BAAD: a Biomass And Allometry Database for woody plants. Ecology 96, 1445 (2015).
114	TempF	Japan-Shoukawa village, Mumaya-Quercus crispula mixed forest	DA	Acer pictum		19.8	6.9	33.8	23.10010158	1.3	0.089727028	0.04191	7.397	135.92	Komiyama2002	Falster, D. S. et al. BAAD: a Biomass And Allometry Database for woody plants. Ecology 96, 1445 (2015).
117	TempF	Japan-Shoukawa village, Mumaya-Quercus crispula mixed forest	DA	Acer sieboldianum		5.9	3.2	5.2	3.90066822	1.3	0.002123717	0.001195	0.315	6.22	Komiyama2002	Falster, D. S. et al. BAAD: a Biomass And Allometry Database for woody plants. Ecology 96, 1445 (2015).
119	TempF	Japan-Shoukawa village, Mumaya-Quercus crispula mixed forest	DA	Acer sieboldianum		9	3.8	10.6	8.300300703	1.3	0.008824734	0.005411	1.272	24.66	Komiyama2002	Falster, D. S. et al. BAAD: a Biomass And Allometry Database for woody plants. Ecology 96, 1445 (2015).
120	TempF	Japan-Shoukawa village, Mumaya-Quercus crispula mixed forest	DA	Acer sieboldianum		9.1	2.4	11.7	9.800023411	1.3	0.010751315	0.007543	1.151	21.61	Komiyama2002	Falster, D. S. et al. BAAD: a Biomass And Allometry Database for woody plants. Ecology 96, 1445 (2015).
123	TempF	Japan-Shoukawa village, Mumaya-Quercus crispula mixed forest	DA	Acer sieboldianum		14.1	3.3	25.6	26.69994047	1.3	0.051471854	0.05599	10.608	226.77	Komiyama2002	Falster, D. S. et al. BAAD: a Biomass And Allometry Database for woody plants. Ecology 96, 1445 (2015).
124	TempF	Japan-Shoukawa village, Mumaya-Quercus crispula mixed forest	DA	Acer sieboldianum		16.9	2.1	32.3	33.79999477	1.3	0.081939805	0.089727	5.46	99.87	Komiyama2002	Falster, D. S. et al. BAAD: a Biomass And Allometry Database for woody plants. Ecology 96, 1445 (2015).
628	TempF	Japan-Shoukawa village, Mumaya-Quercus crispula mixed forest	DA	Betula platyphylla		7.4	1.6	8.5	7.700309448	1.3	0.005674502	0.004657	1.404	21.97	Komiyama2002	Falster, D. S. et al. BAAD: a Biomass And Allometry Database for woody plants. Ecology 96, 1445 (2015).
645	TempF	Japan-Shoukawa village, Mumaya-Quercus crispula mixed forest	DA	Betula platyphylla		7.9	1.7	9	8.000359487	1.3	0.006361725	0.005027	1.751	27.41	Komiyama2002	Falster, D. S. et al. BAAD: a Biomass And Allometry Database for woody plants. Ecology 96, 1445 (2015).
647	TempF	Japan-Shoukawa village, Mumaya-Quercus crispula mixed forest	DA	Betula platyphylla		11.6	5.8	9.8	7.200438477	1.3	0.007542964	0.004072	0.965	13.11	Komiyama2002	Falster, D. S. et al. BAAD: a Biomass And Allometry Database for woody plants. Ecology 96, 1445 (2015).
652	TempF	Japan-Shoukawa village, Mumaya-Quercus crispula mixed forest	DA	Betula platyphylla		16.4	8.6	12.6	9.700123832	1.3	0.012468981	0.00739	2.246	34.3	Komiyama2002	Falster, D. S. et al. BAAD: a Biomass And Allometry Database for woody plants. Ecology 96, 1445 (2015).
657	TempF	Japan-Shoukawa village, Mumaya-Quercus crispula mixed forest	DA	Betula platyphylla		18	6.3	20.1	17.10006415	1.3	0.031730871	0.022966	7.656	119.35	Komiyama2002	Falster, D. S. et al. BAAD: a Biomass And Allometry Database for woody plants. Ecology 96, 1445 (2015).
716	TempF	Japan-Shoukawa village, Mumaya-Quercus crispula mixed forest	DA	Castanea crenata		16.7	7.5	25.8	20.29985169	1.3	0.052279243	0.032365	8.52	121.39	Komiyama2002	Falster, D. S. et al. BAAD: a Biomass And Allometry Database for woody plants. Ecology 96, 1445 (2015).
805	TempF	Japan-Shoukawa village, Mumaya-Quercus crispula mixed forest	DA	Magnolia obovata		10.6	4	18.1	17.70009385	1.3	0.025730429	0.024606	4.092	82	Komiyama2002	Falster, D. S. et al. BAAD: a Biomass And Allometry Database for woody plants. Ecology 96, 1445 (2015).
806	TempF	Japan-Shoukawa village, Mumaya-Quercus crispula mixed forest	DA	Magnolia obovata		11.5	5.7	12.6	8.600144484	1.3	0.012468981	0.005809	1.119	24.18	Komiyama2002	Falster, D. S. et al. BAAD: a Biomass And Allometry Database for woody plants. Ecology 96, 1445 (2015).
808	TempF	Japan-Shoukawa village, Mumaya-Quercus crispula mixed forest	DA	Magnolia obovata		14.6	5	17.8	14.99980533	1.3	0.024884555	0.017671	2.278	49.98	Komiyama2002	Falster, D. S. et al. BAAD: a Biomass And Allometry Database for woody plants. Ecology 96, 1445 (2015).
809	TempF	Japan-Shoukawa village, Mumaya-Quercus crispula mixed forest	DA	Magnolia obovata		15.3	3.6	21.7	18.09984903	1.3	0.036983614	0.02573	2.746	58.46	Komiyama2002	Falster, D. S. et al. BAAD: a Biomass And Allometry Database for woody plants. Ecology 96, 1445 (2015).
819	TempF	Japan-Shoukawa village, Mumaya-Quercus crispula mixed forest	DA	Prunus grayana		8.9	4.6	9.5	7.599614842	1.3	0.007088218	0.004536	1.601	33.35	Komiyama2002	Falster, D. S. et al. BAAD: a Biomass And Allometry Database for woody plants. Ecology 96, 1445 (2015).
820	TempF	Japan-Shoukawa village, Mumaya-Quercus crispula mixed forest	DA	Prunus grayana		9	6.1	7.6	5.100223907	1.3	0.00453646	0.002043	0.688	16.88	Komiyama2002	Falster, D. S. et al. BAAD: a Biomass And Allometry Database for woody plants. Ecology 96, 1445 (2015).
823	TempF	Japan-Shoukawa village, Mumaya-Quercus crispula mixed forest	DA	Quercus mongolica		5.6	3.9	4.2	3.499794911	1.3	0.001385442	0.000962	0.198	3.01	Komiyama2002	Falster, D. S. et al. BAAD: a Biomass And Allometry Database for woody plants. Ecology 96, 1445 (2015).
824	TempF	Japan-Shoukawa village, Mumaya-Quercus crispula mixed forest	DA	Quercus mongolica		6	3.3	4.9	3.19950714	1.3	0.001885741	0.000804	0.135	2.07	Komiyama2002	Falster, D. S. et al. BAAD: a Biomass And Allometry Database for woody plants. Ecology 96, 1445 (2015).
825	TempF	Japan-Shoukawa village, Mumaya-Quercus crispula mixed forest	DA	Quercus mongolica		7.5	3.6	7.1	5.900031284	1.3	0.003959192	0.002734	0.867	13.26	Komiyama2002	Falster, D. S. et al. BAAD: a Biomass And Allometry Database for woody plants. Ecology 96, 1445 (2015).
827	TempF	Japan-Shoukawa village, Mumaya-Quercus crispula mixed forest	DA	Quercus mongolica		10.1	4.1	8.5	7.29966266	1.3	0.005674502	0.004185	0.638	9.28	Komiyama2002	Falster, D. S. et al. BAAD: a Biomass And Allometry Database for woody plants. Ecology 96, 1445 (2015).
828	TempF	Japan-Shoukawa village, Mumaya-Quercus crispula mixed forest	DA	Quercus mongolica		10.4	3.1	9.1	8.700235108	1.3	0.006503882	0.005945	1.141	15.7	Komiyama2002	Falster, D. S. et al. BAAD: a Biomass And Allometry Database for woody plants. Ecology 96, 1445 (2015).
830	TempF	Japan-Shoukawa village, Mumaya-Quercus crispula mixed forest	DA	Quercus mongolica		14.7	8.4	16.1	12.09999237	1.3	0.020358306	0.011499	2.839	32.99	Komiyama2002	Falster, D. S. et al. BAAD: a Biomass And Allometry Database for woody plants. Ecology 96, 1445 (2015).
832	TempF	Japan-Shoukawa village, Mumaya-Quercus crispula mixed forest	DA	Quercus mongolica		16.3	6.3	27.3	23.39992877	1.3	0.05853494	0.043005	11.824	149.26	Komiyama2002	Falster, D. S. et al. BAAD: a Biomass And Allometry Database for woody plants. Ecology 96, 1445 (2015).
853	TempF	Japan-Shoukawa village, Mumaya-Quercus crispula mixed forest	DA	Quercus serrata		20.6	10.4	36.5	28.10003979	1.3	0.10463467	0.062016	16.843	242.51	Komiyama2002	Falster, D. S. et al. BAAD: a Biomass And Allometry Database for woody plants. Ecology 96, 1445 (2015).
880	TempF	Japan-Shoukawa village, Mumaya-Quercus crispula mixed forest	DA	Sorbus alnifolia		7.8	4.4	7.7	5.599990177	1.3	0.004656626	0.002463	0.377	7.79	Komiyama2002	Falster, D. S. et al. BAAD: a Biomass And Allometry Database for woody plants. Ecology 96, 1445 (2015).
890	TempF	Japan-Shoukawa village, Mumaya-Quercus crispula mixed forest	DA	Tilia japonica		15.8	7.8	18	11.89998749	1.3	0.0254469	0.011122	0.985	19.76	Komiyama2002	Falster, D. S. et al. BAAD: a Biomass And Allometry Database for woody plants. Ecology 96, 1445 (2015).
537	TempF	Japan-Sumitomo Forestry Co. Forest-3	EA	Castanopsis cuspidata		4.2	2.1	2.6	1.999999155	1.3	0.000530929	0.000314159	0.176	1.52	FLFU1963	Falster, D. S. et al. BAAD: a Biomass And Allometry Database for woody plants. Ecology 96, 1445 (2015).
538	TempF	Japan-Sumitomo Forestry Co. Forest-3	EA	Castanopsis cuspidata		4.25	2.6	1.9	1.399999818	1.3	0.000283529	0.000153938	0.051	0.44	FLFU1963	Falster, D. S. et al. BAAD: a Biomass And Allometry Database for woody plants. Ecology 96, 1445 (2015).
543	TempF	Japan-Sumitomo Forestry Co. Forest-3	EA	Castanopsis cuspidata		5.6	3.1	3	1.799999983	1.3	0.000706858	0.000254469	0.295	2.53	FLFU1963	Falster, D. S. et al. BAAD: a Biomass And Allometry Database for woody plants. Ecology 96, 1445 (2015).
546	TempF	Japan-Sumitomo Forestry Co. Forest-3	EA	Castanopsis cuspidata		5.8	3.7	2.8	1.900000881	1.3	0.000615752	0.000283529	0.137	1.18	FLFU1963	Falster, D. S. et al. BAAD: a Biomass And Allometry Database for woody plants. Ecology 96, 1445 (2015).
553	TempF	Japan-Sumitomo Forestry Co. Forest-3	EA	Castanopsis cuspidata		6.85	2.65	4.3	3.599999965	1.3	0.001452201	0.001017876	0.521	4.48	FLFU1963	Falster, D. S. et al. BAAD: a Biomass And Allometry Database for woody plants. Ecology 96, 1445 (2015).
559	TempF	Japan-Sumitomo Forestry Co. Forest-3	EA	Castanopsis cuspidata		7.3	3.2	5.9	5.100000471	1.3	0.002733971	0.002042821	1.033	8.89	FLFU1963	Falster, D. S. et al. BAAD: a Biomass And Allometry Database for woody plants. Ecology 96, 1445 (2015).
562	TempF	Japan-Sumitomo Forestry Co. Forest-3	EA	Castanopsis cuspidata		8	1.7	9.7	9.499999715	1.3	0.007389811	0.007088218	3.062	26.35	FLFU1963	Falster, D. S. et al. BAAD: a Biomass And Allometry Database for woody plants. Ecology 96, 1445 (2015).
563	TempF	Japan-Sumitomo Forestry Co. Forest-3	EA	Castanopsis cuspidata		8	4.15	7.7	5.399999948	1.3	0.004656626	0.002290221	1.73	14.88	FLFU1963	Falster, D. S. et al. BAAD: a Biomass And Allometry Database for woody plants. Ecology 96, 1445 (2015).
531	TempF	Japan-Sumitomo Forestry Co. Forest-6	EA	Castanopsis cuspidata		3.2	1.6	2	1.799999983	1.3	0.000314159	0.000254469	0.128	1.099	FLFU1963	Falster, D. S. et al. BAAD: a Biomass And Allometry Database for woody plants. Ecology 96, 1445 (2015).
535	TempF	Japan-Sumitomo Forestry Co. Forest-6	EA	Distylium racemosum		3.3	2.6	1.9	1.099807968	1.3	0.000283529	0.000095	0.104	0.899	FLFU1963	Falster, D. S. et al. BAAD: a Biomass And Allometry Database for woody plants. Ecology 96, 1445 (2015).
536	TempF	Japan-Sumitomo Forestry Co. Forest-6	EA	Cleyera japonica		4.1	1.9	3	2.399999093	1.3	0.000706858	0.000452389	0.345	2.967	FLFU1963	Falster, D. S. et al. BAAD: a Biomass And Allometry Database for woody plants. Ecology 96, 1445 (2015).
542	TempF	Japan-Sumitomo Forestry Co. Forest-6	EA	Eurya japonica		4.9	2.6	4.3	3.200000558	1.3	0.001452201	0.000804248	0.459	3.946	FLFU1963	Falster, D. S. et al. BAAD: a Biomass And Allometry Database for woody plants. Ecology 96, 1445 (2015).
545	TempF	Japan-Sumitomo Forestry Co. Forest-6	EA	Eurya japonica		5.8	3.15	3.9	2.799999636	1.3	0.001194591	0.000615752	0.25	2.148	FLFU1963	Falster, D. S. et al. BAAD: a Biomass And Allometry Database for woody plants. Ecology 96, 1445 (2015).
549	TempF	Japan-Sumitomo Forestry Co. Forest-6	EA	Distylium racemosum		6.7	2.6	4.3	3.599999965	1.3	0.001452201	0.001017876	1.035	8.904	FLFU1963	Falster, D. S. et al. BAAD: a Biomass And Allometry Database for woody plants. Ecology 96, 1445 (2015).
568	TempF	Japan-Sumitomo Forestry Co. Forest-6	EA	Castanopsis cuspidata		8.7	7.2	6.9	2.999999264	1.3	0.003739281	0.000706858	0.322	2.774	FLFU1963	Falster, D. S. et al. BAAD: a Biomass And Allometry Database for woody plants. Ecology 96, 1445 (2015).
571	TempF	Japan-Sumitomo Forestry Co. Forest-6	EA	Quercus spp.		9.1	5.8	6.6	4.199999454	1.3	0.003421194	0.001385442	0.364	3.13	FLFU1963	Falster, D. S. et al. BAAD: a Biomass And Allometry Database for woody plants. Ecology 96, 1445 (2015).
573	TempF	Japan-Sumitomo Forestry Co. Forest-6	EA	Castanopsis cuspidata		9.3	6.9	6.9	4.99999948	1.3	0.003739281	0.001963495	0.255	2.198	FLFU1963	Falster, D. S. et al. BAAD: a Biomass And Allometry Database for woody plants. Ecology 96, 1445 (2015).
574	TempF	Japan-Sumitomo Forestry Co. Forest-6	EA	Cinnamomum tenuifolium		9.3	5.65	8	5.899999993	1.3	0.005026548	0.002733971	0.959	8.248	FLFU1963	Falster, D. S. et al. BAAD: a Biomass And Allometry Database for woody plants. Ecology 96, 1445 (2015).
575	TempF	Japan-Sumitomo Forestry Co. Forest-6	EA	Castanopsis cuspidata		9.6	7.4	8.7	5.200000448	1.3	0.005944679	0.002123717	0.582	5.012	FLFU1963	Falster, D. S. et al. BAAD: a Biomass And Allometry Database for woody plants. Ecology 96, 1445 (2015).
576	TempF	Japan-Sumitomo Forestry Co. Forest-6	EA	Castanopsis cuspidata		9.85	7.15	6.4	3.399999482	1.3	0.003216991	0.00090792	0.423	3.64	FLFU1963	Falster, D. S. et al. BAAD: a Biomass And Allometry Database for woody plants. Ecology 96, 1445 (2015).
577	TempF	Japan-Sumitomo Forestry Co. Forest-6	EA	Castanopsis cuspidata		10.3	8	7.5	3.300000772	1.3	0.004417865	0.000855299	0.238	2.05	FLFU1963	Falster, D. S. et al. BAAD: a Biomass And Allometry Database for woody plants. Ecology 96, 1445 (2015).
579	TempF	Japan-Sumitomo Forestry Co. Forest-6	EA	Castanopsis cuspidata		10.8	7.9	7.7	3.599999965	1.3	0.004656626	0.001017876	0.244	2.098	FLFU1963	Falster, D. S. et al. BAAD: a Biomass And Allometry Database for woody plants. Ecology 96, 1445 (2015).
580	TempF	Japan-Sumitomo Forestry Co. Forest-6	EA	Quercus spp.		10.9	7.1	10.1	6.400000122	1.3	0.008011847	0.003216991	2.384	20.51	FLFU1963	Falster, D. S. et al. BAAD: a Biomass And Allometry Database for woody plants. Ecology 96, 1445 (2015).
583	TempF	Japan-Sumitomo Forestry Co. Forest-6	EA	Castanopsis cuspidata		11.2	8.25	10.1	6.499999765	1.3	0.008011847	0.003318307	1.227	10.56	FLFU1963	Falster, D. S. et al. BAAD: a Biomass And Allometry Database for woody plants. Ecology 96, 1445 (2015).
584	TempF	Japan-Sumitomo Forestry Co. Forest-6	EA	Castanopsis cuspidata		11.3	7	11.6	7.500000281	1.3	0.010568318	0.004417865	2.279	19.61	FLFU1963	Falster, D. S. et al. BAAD: a Biomass And Allometry Database for woody plants. Ecology 96, 1445 (2015).
585	TempF	Japan-Sumitomo Forestry Co. Forest-6	EA	Castanopsis cuspidata		11.3	8.25	10.8	6.499999765	1.3	0.009160884	0.003318307	1.771	15.23	FLFU1963	Falster, D. S. et al. BAAD: a Biomass And Allometry Database for woody plants. Ecology 96, 1445 (2015).
589	TempF	Japan-Sumitomo Forestry Co. Forest-6	EA	Castanopsis cuspidata		11.8	8.4	9.8	7.099999873	1.3	0.007542964	0.003959192	1.636	14.08	FLFU1963	Falster, D. S. et al. BAAD: a Biomass And Allometry Database for woody plants. Ecology 96, 1445 (2015).
591	TempF	Japan-Sumitomo Forestry Co. Forest-6	EA	Castanopsis cuspidata		12	6.8	18.7	14.39999986	1.3	0.027464588	0.016286016	7.43	63.94	FLFU1963	Falster, D. S. et al. BAAD: a Biomass And Allometry Database for woody plants. Ecology 96, 1445 (2015).
592	TempF	Japan-Sumitomo Forestry Co. Forest-6	EA	Castanopsis cuspidata		12.5	7.3	15.6	12.3000001	1.3	0.01911345	0.011882289	5.009	43.1	FLFU1963	Falster, D. S. et al. BAAD: a Biomass And Allometry Database for woody plants. Ecology 96, 1445 (2015).
594	TempF	Japan-Sumitomo Forestry Co. Forest-6	EA	Castanopsis cuspidata		13.7	7	14.3	10.19999969	1.3	0.016060607	0.008171282	2.887	24.84	FLFU1963	Falster, D. S. et al. BAAD: a Biomass And Allometry Database for woody plants. Ecology 96, 1445 (2015).
527	TempF	Japan-Sumitomo Forestry Co. Forest-7	EA	Eurya japonica		2.2	1.6	0.8	0.800274635	1.3	5.03E-05	0.0000503	0.012	NA	FLFU1963	Falster, D. S. et al. BAAD: a Biomass And Allometry Database for woody plants. Ecology 96, 1445 (2015).
528	TempF	Japan-Sumitomo Forestry Co. Forest-7	EA	Eurya japonica		2.3	1.6	1	0.700140861	1.3	7.85E-05	0.0000385	0.017	0.1465	FLFU1963	Falster, D. S. et al. BAAD: a Biomass And Allometry Database for woody plants. Ecology 96, 1445 (2015).
529	TempF	Japan-Sumitomo Forestry Co. Forest-7	EA	Eurya japonica		3.05	1.6	1.6	1.399999818	1.3	0.000201062	0.000153938	0.03	0.2564	FLFU1963	Falster, D. S. et al. BAAD: a Biomass And Allometry Database for woody plants. Ecology 96, 1445 (2015).
530	TempF	Japan-Sumitomo Forestry Co. Forest-7	EA	Eurya japonica		3.1	2	1.3	1.299998582	1.3	0.000132732	0.000132732	0.034	0.2964	FLFU1963	Falster, D. S. et al. BAAD: a Biomass And Allometry Database for woody plants. Ecology 96, 1445 (2015).
532	TempF	Japan-Sumitomo Forestry Co. Forest-7	EA	Eurya japonica		3.2	1.45	2.1	1.900000881	1.3	0.000346361	0.000283529	0.17	1.465	FLFU1963	Falster, D. S. et al. BAAD: a Biomass And Allometry Database for woody plants. Ecology 96, 1445 (2015).
533	TempF	Japan-Sumitomo Forestry Co. Forest-7	EA	Eurya japonica		3.2	2.15	1.8	1.099807968	1.3	0.000254469	0.000095	0.039	0.333	FLFU1963	Falster, D. S. et al. BAAD: a Biomass And Allometry Database for woody plants. Ecology 96, 1445 (2015).
534	TempF	Japan-Sumitomo Forestry Co. Forest-7	EA	Eurya japonica		3.2	2.25	2.4	1.699999741	1.3	0.000452389	0.00022698	0.07	0.5994	FLFU1963	Falster, D. S. et al. BAAD: a Biomass And Allometry Database for woody plants. Ecology 96, 1445 (2015).
539	TempF	Japan-Sumitomo Forestry Co. Forest-7	EA	Castanopsis cuspidata		4.3	1.5	2	1.900000881	1.3	0.000314159	0.000283529	0.14	1.209	FLFU1963	Falster, D. S. et al. BAAD: a Biomass And Allometry Database for woody plants. Ecology 96, 1445 (2015).
540	TempF	Japan-Sumitomo Forestry Co. Forest-7	EA	Castanopsis cuspidata		4.5	2.1	3.2	2.699999384	1.3	0.000804248	0.000572555	0.319	2.747	FLFU1963	Falster, D. S. et al. BAAD: a Biomass And Allometry Database for woody plants. Ecology 96, 1445 (2015).
695	TempF	Japan-Suwa-244	EG	Abies veitchii		17.59	11.34	22.3	13.69999994	1.3	0.039057065	0.014741138	12.5954	NA	FLFU1965	Falster, D. S. et al. BAAD: a Biomass And Allometry Database for woody plants. Ecology 96, 1445 (2015).
696	TempF	Japan-Suwa-244	EG	Abies veitchii		18.95	8.13	28	20.20000011	1.3	0.061575216	0.032047387	18.3424	NA	FLFU1965	Falster, D. S. et al. BAAD: a Biomass And Allometry Database for woody plants. Ecology 96, 1445 (2015).
629	TempF	Japan-Suwa-246	EG	Abies veitchii		5.94	2.8	6.3	5.200000448	1.3	0.003117245	0.002123717	1.1273	NA	FLFU1965	Falster, D. S. et al. BAAD: a Biomass And Allometry Database for woody plants. Ecology 96, 1445 (2015).
643	TempF	Japan-Suwa-246	EG	Abies veitchii		7.07	4	8.4	6.499999765	1.3	0.005541769	0.003318307	2.0588	NA	FLFU1965	Falster, D. S. et al. BAAD: a Biomass And Allometry Database for woody plants. Ecology 96, 1445 (2015).
674	TempF	Japan-Suwa-246	EG	Abies veitchii		10.25	8.05	10.2	5.200000448	1.3	0.008171282	0.002123717	1.1235	NA	FLFU1965	Falster, D. S. et al. BAAD: a Biomass And Allometry Database for woody plants. Ecology 96, 1445 (2015).
687	TempF	Japan-Suwa-246	EG	Abies veitchii		11.6	7.6	12.9	8.70000022	1.3	0.013069811	0.005944679	3.7225	NA	FLFU1965	Falster, D. S. et al. BAAD: a Biomass And Allometry Database for woody plants. Ecology 96, 1445 (2015).
690	TempF	Japan-Suwa-246	EG	Abies veitchii		13.23	7.5	19.9	12.70000001	1.3	0.031102553	0.012667687	10.1925	NA	FLFU1965	Falster, D. S. et al. BAAD: a Biomass And Allometry Database for woody plants. Ecology 96, 1445 (2015).
691	TempF	Japan-Suwa-246	EG	Abies veitchii		13.25	6.73	15.6	12.10000026	1.3	0.01911345	0.011499015	7.4245	NA	FLFU1965	Falster, D. S. et al. BAAD: a Biomass And Allometry Database for woody plants. Ecology 96, 1445 (2015).
116	TempF	Japan-Tomakomai Research Forest of Hokkaido University-	DA	Acer pictum		14.4	5	14.5	12.10000026	1.3	0.016512996	0.011499015	1.56	30	Takahashi1999	Falster, D. S. et al. BAAD: a Biomass And Allometry Database for woody plants. Ecology 96, 1445 (2015).
692	TempF	Japan-Tomakomai Research Forest of Hokkaido University-	DA	Carpinus cordata		5.1	1.9	4	3.399999482	1.3	0.001256637	0.00090792	0.24	7.7	Takahashi1999	Falster, D. S. et al. BAAD: a Biomass And Allometry Database for woody plants. Ecology 96, 1445 (2015).
693	TempF	Japan-Tomakomai Research Forest of Hokkaido University-	DA	Carpinus cordata		7.4	4.7	5.5	3.599999965	1.3	0.002375829	0.001017876	0.17	4.8	Takahashi1999	Falster, D. S. et al. BAAD: a Biomass And Allometry Database for woody plants. Ecology 96, 1445 (2015).
694	TempF	Japan-Tomakomai Research Forest of Hokkaido University-	DA	Carpinus cordata		8.6	4	7.2	5.899999993	1.3	0.004071504	0.002733971	0.13	3.2	Takahashi1999	Falster, D. S. et al. BAAD: a Biomass And Allometry Database for woody plants. Ecology 96, 1445 (2015).
697	TempF	Japan-Tomakomai Research Forest of Hokkaido University-	DA	Carpinus cordata		9	2.1	9.5	9.499999715	1.3	0.007088218	0.007088218	0.83	20.7	Takahashi1999	Falster, D. S. et al. BAAD: a Biomass And Allometry Database for woody plants. Ecology 96, 1445 (2015).
788	TempF	Japan-Tomakomai Research Forest of Hokkaido University-	DA	Fraxinus mandshurica		14.5	9.2	13.7	9.499999715	1.3	0.014741138	0.007088218	1.5	21.8	Takahashi1999	Falster, D. S. et al. BAAD: a Biomass And Allometry Database for woody plants. Ecology 96, 1445 (2015).
803	TempF	Japan-Tomakomai Research Forest of Hokkaido University-	DA	Magnolia kobus		9.5	5	8	6.499999765	1.3	0.005026548	0.003318307	0.44	10.6	Takahashi1999	Falster, D. S. et al. BAAD: a Biomass And Allometry Database for woody plants. Ecology 96, 1445 (2015).
813	TempF	Japan-Tomakomai Research Forest of Hokkaido University-	DA	Magnolia obovata		15.6	9.7	13.3	8.199999805	1.3	0.013892908	0.005281017	1.06	14.7	Takahashi1999	Falster, D. S. et al. BAAD: a Biomass And Allometry Database for woody plants. Ecology 96, 1445 (2015).
814	TempF	Japan-Tomakomai Research Forest of Hokkaido University-	DA	Magnolia obovata		15.9	9.1	13.7	8.099999725	1.3	0.014741138	0.005152997	1.23	16.4	Takahashi1999	Falster, D. S. et al. BAAD: a Biomass And Allometry Database for woody plants. Ecology 96, 1445 (2015).
815	TempF	Japan-Tomakomai Research Forest of Hokkaido University-	DA	Magnolia obovata		16.5	3.7	15.7	15.00000014	1.3	0.019359279	0.017671459	2.32	37.3	Takahashi1999	Falster, D. S. et al. BAAD: a Biomass And Allometry Database for woody plants. Ecology 96, 1445 (2015).
818	TempF	Japan-Tomakomai Research Forest of Hokkaido University-	DA	Phellodendron amurense		16.5	10.9	15.6	7.700000239	1.3	0.01911345	0.004656626	1.35	14.9	Takahashi1999	Falster, D. S. et al. BAAD: a Biomass And Allometry Database for woody plants. Ecology 96, 1445 (2015).
822	TempF	Japan-Tomakomai Research Forest of Hokkaido University-	DA	Prunus maximowiczii		14.9	2.6	17.4	16.60000008	1.3	0.023778715	0.021642432	0.75	11.3	Takahashi1999	Falster, D. S. et al. BAAD: a Biomass And Allometry Database for woody plants. Ecology 96, 1445 (2015).
835	TempF	Japan-Tomakomai Research Forest of Hokkaido University-	DA	Quercus mongolica		11.5	3.9	9.7	8.600000136	1.3	0.007389811	0.005808805	0.34	7.4	Takahashi1999	Falster, D. S. et al. BAAD: a Biomass And Allometry Database for woody plants. Ecology 96, 1445 (2015).
836	TempF	Japan-Tomakomai Research Forest of Hokkaido University-	DA	Quercus mongolica		12.7	5.1	13.9	10.90000025	1.3	0.015174678	0.009331316	0.95	18	Takahashi1999	Falster, D. S. et al. BAAD: a Biomass And Allometry Database for woody plants. Ecology 96, 1445 (2015).
837	TempF	Japan-Tomakomai Research Forest of Hokkaido University-	DA	Quercus mongolica		16.6	5.9	25.8	22.10000009	1.3	0.052279243	0.038359632	9.24	111.6	Takahashi1999	Falster, D. S. et al. BAAD: a Biomass And Allometry Database for woody plants. Ecology 96, 1445 (2015).
838	TempF	Japan-Tomakomai Research Forest of Hokkaido University-	DA	Quercus mongolica		16.7	9	24.6	19.29999994	1.3	0.047529155	0.029255296	12.17	137.3	Takahashi1999	Falster, D. S. et al. BAAD: a Biomass And Allometry Database for woody plants. Ecology 96, 1445 (2015).
881	TempF	Japan-Tomakomai Research Forest of Hokkaido University-	DA	Sorbus alnifolia		3.6	3.3	3.3	2.100001243	1.3	0.000855299	0.000346361	0.02	0.7	Takahashi1999	Falster, D. S. et al. BAAD: a Biomass And Allometry Database for woody plants. Ecology 96, 1445 (2015).
882	TempF	Japan-Tomakomai Research Forest of Hokkaido University-	DA	Sorbus alnifolia		6.5	3	4.4	3.599999965	1.3	0.001520531	0.001017876	0.03	0.9	Takahashi1999	Falster, D. S. et al. BAAD: a Biomass And Allometry Database for woody plants. Ecology 96, 1445 (2015).
883	TempF	Japan-Tomakomai Research Forest of Hokkaido University-	DA	Sorbus alnifolia		7.1	6	4.7	1.799999983	1.3	0.001734945	0.000254469	0.06	1.7	Takahashi1999	Falster, D. S. et al. BAAD: a Biomass And Allometry Database for woody plants. Ecology 96, 1445 (2015).
884	TempF	Japan-Tomakomai Research Forest of Hokkaido University-	DA	Sorbus alnifolia		7.3	5.8	5.1	2.799999636	1.3	0.002042821	0.000615752	0.11	2.9	Takahashi1999	Falster, D. S. et al. BAAD: a Biomass And Allometry Database for woody plants. Ecology 96, 1445 (2015).
885	TempF	Japan-Tomakomai Research Forest of Hokkaido University-	DA	Sorbus alnifolia		8.6	7.4	5.9	2.900000317	1.3	0.002733971	0.00066052	0.3	7.3	Takahashi1999	Falster, D. S. et al. BAAD: a Biomass And Allometry Database for woody plants. Ecology 96, 1445 (2015).
598	TempF	Japan-Ueda National Forest-Sugadaira 71	DG	Larix kaempferi		17	12.85	15	6.599999614	1.3	0.017671459	0.003421194	1.056	NA	FLFU1963	Falster, D. S. et al. BAAD: a Biomass And Allometry Database for woody plants. Ecology 96, 1445 (2015).
599	TempF	Japan-Ueda National Forest-Sugadaira 71	DG	Larix kaempferi		17.08	12.8	12.6	5.100000471	1.3	0.012468981	0.002042821	0.476	NA	FLFU1963	Falster, D. S. et al. BAAD: a Biomass And Allometry Database for woody plants. Ecology 96, 1445 (2015).
602	TempF	Japan-Ueda National Forest-Sugadaira 71	DG	Larix kaempferi		18.05	11.9	19.6	11.79999999	1.3	0.030171856	0.010935884	4.124	NA	FLFU1963	Falster, D. S. et al. BAAD: a Biomass And Allometry Database for woody plants. Ecology 96, 1445 (2015).
603	TempF	Japan-Ueda National Forest-Sugadaira 71	DG	Larix kaempferi		18.05	12.05	15.8	9.199999962	1.3	0.01960668	0.00664761	2.625	NA	FLFU1963	Falster, D. S. et al. BAAD: a Biomass And Allometry Database for woody plants. Ecology 96, 1445 (2015).
605	TempF	Japan-Ueda National Forest-Sugadaira 71	DG	Larix kaempferi		19.7	12.05	22	13.80000017	1.3	0.038013271	0.014957123	5.643	NA	FLFU1963	Falster, D. S. et al. BAAD: a Biomass And Allometry Database for woody plants. Ecology 96, 1445 (2015).
606	TempF	Japan-Ueda National Forest-Sugadaira 71	DG	Larix kaempferi		20.98	11.35	24.3	17.99999983	1.3	0.046376976	0.0254469	6.871	NA	FLFU1963	Falster, D. S. et al. BAAD: a Biomass And Allometry Database for woody plants. Ecology 96, 1445 (2015).
541	TempF	Japan-Ueda National Forest-Wada 137	DG	Larix kaempferi		4.79	2.15	4	3.399999482	1.3	0.001256637	0.00090792	0.184	NA	FLFU1963	Falster, D. S. et al. BAAD: a Biomass And Allometry Database for woody plants. Ecology 96, 1445 (2015).
544	TempF	Japan-Ueda National Forest-Wada 137	DG	Larix kaempferi		5.7	2.14	6.4	4.700000619	1.3	0.003216991	0.001734945	0.408	NA	FLFU1963	Falster, D. S. et al. BAAD: a Biomass And Allometry Database for woody plants. Ecology 96, 1445 (2015).
547	TempF	Japan-Ueda National Forest-Wada 137	DG	Larix kaempferi		6.27	1.8	5.5	5.200000448	1.3	0.002375829	0.002123717	0.62	NA	FLFU1963	Falster, D. S. et al. BAAD: a Biomass And Allometry Database for woody plants. Ecology 96, 1445 (2015).
564	TempF	Japan-Ueda National Forest-Wada 137	DG	Larix kaempferi		8.45	2.5	9.8	9.499999715	1.3	0.007542964	0.007088218	1.522	NA	FLFU1963	Falster, D. S. et al. BAAD: a Biomass And Allometry Database for woody plants. Ecology 96, 1445 (2015).
565	TempF	Japan-Ueda National Forest-Wada 137	DG	Larix kaempferi		8.6	1.67	9.5	9.399999884	1.3	0.007088218	0.006939778	2.215	NA	FLFU1963	Falster, D. S. et al. BAAD: a Biomass And Allometry Database for woody plants. Ecology 96, 1445 (2015).
566	TempF	Japan-Ueda National Forest-Wada 137	DG	Larix kaempferi		8.6	1.7	8	7.700000239	1.3	0.005026548	0.004656626	1.176	NA	FLFU1963	Falster, D. S. et al. BAAD: a Biomass And Allometry Database for woody plants. Ecology 96, 1445 (2015).
567	TempF	Japan-Ueda National Forest-Wada 137	DG	Larix kaempferi		8.7	1.77	10.5	10.00000023	1.3	0.008659015	0.007853982	2.314	NA	FLFU1963	Falster, D. S. et al. BAAD: a Biomass And Allometry Database for woody plants. Ecology 96, 1445 (2015).
569	TempF	Japan-Ueda National Forest-Wada 137	DG	Larix kaempferi		8.75	2.43	9.4	8.600000136	1.3	0.006939778	0.005808805	2.07	NA	FLFU1963	Falster, D. S. et al. BAAD: a Biomass And Allometry Database for woody plants. Ecology 96, 1445 (2015).
572	TempF	Japan-Ueda National Forest-Wada 137	DG	Larix kaempferi		9.3	1.64	12.7	12.3000001	1.3	0.012667687	0.011882289	3.159	NA	FLFU1963	Falster, D. S. et al. BAAD: a Biomass And Allometry Database for woody plants. Ecology 96, 1445 (2015).
578	TempF	Japan-Ueda National Forest-Wada 137	DG	Larix kaempferi		10.8	1.8	12.9	12.49999985	1.3	0.013069811	0.012271846	3.831	NA	FLFU1963	Falster, D. S. et al. BAAD: a Biomass And Allometry Database for woody plants. Ecology 96, 1445 (2015).
582	TempF	Japan-Ueda National Forest-Wada 137	DG	Larix kaempferi		11.2	1.4	13.9	13.80000017	1.3	0.015174678	0.014957123	6.459	NA	FLFU1963	Falster, D. S. et al. BAAD: a Biomass And Allometry Database for woody plants. Ecology 96, 1445 (2015).
587	TempF	Japan-Ueda National Forest-Wada 137	DG	Larix kaempferi		11.5	2.42	16.4	14.90000016	1.3	0.021124069	0.017436625	4.41	NA	FLFU1963	Falster, D. S. et al. BAAD: a Biomass And Allometry Database for woody plants. Ecology 96, 1445 (2015).
588	TempF	Japan-Ueda National Forest-Wada 137	DG	Larix kaempferi		11.6	1.4	13.7	13.50000022	1.3	0.014741138	0.014313882	4.516	NA	FLFU1963	Falster, D. S. et al. BAAD: a Biomass And Allometry Database for woody plants. Ecology 96, 1445 (2015).
590	TempF	Japan-Ueda National Forest-Wada 137	DG	Larix kaempferi		11.85	2.2	13.8	12.90000008	1.3	0.014957123	0.013069811	3.958	NA	FLFU1963	Falster, D. S. et al. BAAD: a Biomass And Allometry Database for woody plants. Ecology 96, 1445 (2015).
608	TempF	Japan-Usuda National Forest-104, Ni	DG	Larix kaempferi		26.7	5.35	35.9	33.19999997	1.3	0.101222901	0.086569727	17.59	NA	FLFU1963	Falster, D. S. et al. BAAD: a Biomass And Allometry Database for woody plants. Ecology 96, 1445 (2015).
570	TempF	Japan-Usuda National Forest-104, Ro	DG	Larix kaempferi		8.8	4.4	7.2	4.99999948	1.3	0.004071504	0.001963495	0.445	NA	FLFU1963	Falster, D. S. et al. BAAD: a Biomass And Allometry Database for woody plants. Ecology 96, 1445 (2015).
581	TempF	Japan-Usuda National Forest-104, Ro	DG	Larix kaempferi		11	4.4	9.8	7.999999804	1.3	0.007542964	0.005026548	2.057	NA	FLFU1963	Falster, D. S. et al. BAAD: a Biomass And Allometry Database for woody plants. Ecology 96, 1445 (2015).
586	TempF	Japan-Usuda National Forest-104, Ro	DG	Larix kaempferi		11.5	6.3	8.7	6.400000122	1.3	0.005944679	0.003216991	1.192	NA	FLFU1963	Falster, D. S. et al. BAAD: a Biomass And Allometry Database for woody plants. Ecology 96, 1445 (2015).
593	TempF	Japan-Usuda National Forest-104, Ro	DG	Larix kaempferi		12.75	4.85	11.8	9.199999962	1.3	0.010935884	0.00664761	1.557	NA	FLFU1963	Falster, D. S. et al. BAAD: a Biomass And Allometry Database for woody plants. Ecology 96, 1445 (2015).
595	TempF	Japan-Usuda National Forest-104, Ro	DG	Larix kaempferi		13.75	5.75	12.5	9.800000025	1.3	0.012271846	0.007542964	2.057	NA	FLFU1963	Falster, D. S. et al. BAAD: a Biomass And Allometry Database for woody plants. Ecology 96, 1445 (2015).
596	TempF	Japan-Usuda National Forest-104, Ro	DG	Larix kaempferi		15.75	7.2	18.6	13.90000004	1.3	0.027171635	0.015174678	5.039	NA	FLFU1963	Falster, D. S. et al. BAAD: a Biomass And Allometry Database for woody plants. Ecology 96, 1445 (2015).
597	TempF	Japan-Usuda National Forest-104, Ro	DG	Larix kaempferi		16.3	7.25	20.5	14.79999984	1.3	0.033006358	0.017203361	6.23	NA	FLFU1963	Falster, D. S. et al. BAAD: a Biomass And Allometry Database for woody plants. Ecology 96, 1445 (2015).
600	TempF	Japan-Usuda National Forest-106	DG	Larix kaempferi		17.6	8.75	15.9	11.20000025	1.3	0.019855651	0.009852035	1.955	NA	FLFU1963	Falster, D. S. et al. BAAD: a Biomass And Allometry Database for woody plants. Ecology 96, 1445 (2015).
601	TempF	Japan-Usuda National Forest-106	DG	Larix kaempferi		17.6	12.25	19.5	9.599999686	1.3	0.029864765	0.007238229	3.129	NA	FLFU1963	Falster, D. S. et al. BAAD: a Biomass And Allometry Database for woody plants. Ecology 96, 1445 (2015).
604	TempF	Japan-Usuda National Forest-106	DG	Larix kaempferi		19.5	9.2	23.9	15.90000001	1.3	0.044862728	0.019855651	6.345	NA	FLFU1963	Falster, D. S. et al. BAAD: a Biomass And Allometry Database for woody plants. Ecology 96, 1445 (2015).
607	TempF	Japan-Usuda National Forest-106	DG	Larix kaempferi		24.1	13.2	32.6	22.39999993	1.3	0.083468975	0.039408138	7.976	NA	FLFU1963	Falster, D. S. et al. BAAD: a Biomass And Allometry Database for woody plants. Ecology 96, 1445 (2015).
699	TempF	Japan-Yamashiro-	EA	Eurya japonica		4.3	1.73	3.1	3.300000772	1.3	0.000754768	0.000855299	0.21	2.16	Goto2003	Falster, D. S. et al. BAAD: a Biomass And Allometry Database for woody plants. Ecology 96, 1445 (2015).
700	TempF	Japan-Yamashiro-	EA	Ilex crenata		4.87	1.5	3.3	3.200000558	1.3	0.000855299	0.000804248	0.26	2.68	Goto2003	Falster, D. S. et al. BAAD: a Biomass And Allometry Database for woody plants. Ecology 96, 1445 (2015).
701	TempF	Japan-Yamashiro-	EA	Ilex crenata		4.9	2.9	4.3	3.900000642	1.3	0.001452201	0.001194591	0.22	2.27	Goto2003	Falster, D. S. et al. BAAD: a Biomass And Allometry Database for woody plants. Ecology 96, 1445 (2015).
702	TempF	Japan-Yamashiro-	EA	Vaccinium bracteatum		5.52	2.35	6	6.200000472	1.3	0.002827433	0.003019071	0.32	2.65	Goto2003	Falster, D. S. et al. BAAD: a Biomass And Allometry Database for woody plants. Ecology 96, 1445 (2015).
704	TempF	Japan-Yamashiro-	EA	Ilex pedunculosa		5.7	3.3	6	4.900000013	1.3	0.002827433	0.001885741	0.66	7.85	Goto2003	Falster, D. S. et al. BAAD: a Biomass And Allometry Database for woody plants. Ecology 96, 1445 (2015).
705	TempF	Japan-Yamashiro-	EA	Ligustrum japonicum		5.8	3	5.1	4.799999511	1.3	0.002042821	0.001809557	0.74	7.77	Goto2003	Falster, D. S. et al. BAAD: a Biomass And Allometry Database for woody plants. Ecology 96, 1445 (2015).
707	TempF	Japan-Yamashiro-	EA	Eurya japonica		5.98	2.13	5.5	5.399999948	1.3	0.002375829	0.002290221	0.56	5.5	Goto2003	Falster, D. S. et al. BAAD: a Biomass And Allometry Database for woody plants. Ecology 96, 1445 (2015).
708	TempF	Japan-Yamashiro-	EA	Pieris japonica		6.1	1.63	7.6	7.799999652	1.3	0.00453646	0.004778362	1.37	13.06	Goto2003	Falster, D. S. et al. BAAD: a Biomass And Allometry Database for woody plants. Ecology 96, 1445 (2015).
712	TempF	Japan-Yamashiro-	EA	Eurya japonica		7.1	1.45	13.4	13.5999998	1.3	0.014102609	0.014526724	4.5	44.94	Goto2003	Falster, D. S. et al. BAAD: a Biomass And Allometry Database for woody plants. Ecology 96, 1445 (2015).
713	TempF	Japan-Yamashiro-	DA	Castanea crenata		8.91	5.28	9.7	7.300000163	1.3	0.007389811	0.004185387	0.99	21.21	Goto2003	Falster, D. S. et al. BAAD: a Biomass And Allometry Database for woody plants. Ecology 96, 1445 (2015).
714	TempF	Japan-Yamashiro-	EA	Vaccinium bracteatum		7.35	1.7	11.6	14	1.3	0.010568318	0.015393804	1.46	9.42	Goto2003	Falster, D. S. et al. BAAD: a Biomass And Allometry Database for woody plants. Ecology 96, 1445 (2015).
715	TempF	Japan-Yamashiro-	DA	Castanea crenata		11.27	7.57	13.2	9.099999866	1.3	0.013684778	0.006503882	4.24	61.95	Goto2003	Falster, D. S. et al. BAAD: a Biomass And Allometry Database for woody plants. Ecology 96, 1445 (2015).
718	TempF	Japan-Yamashiro-	EA	Ilex pedunculosa		8.5	3.3	13.1	12.49999985	1.3	0.013478218	0.012271846	10.6	92.17	Goto2003	Falster, D. S. et al. BAAD: a Biomass And Allometry Database for woody plants. Ecology 96, 1445 (2015).
720	TempF	Japan-Yamashiro-	DA	Clethra barbinervis		6.8	2.48	6.9	6.499999765	1.3	0.003739281	0.003318307	0.51	12.2	Goto2003	Falster, D. S. et al. BAAD: a Biomass And Allometry Database for woody plants. Ecology 96, 1445 (2015).
721	TempF	Japan-Yamashiro-	EA	Ilex pedunculosa		9.4	2.2	12	11.40000026	1.3	0.011309734	0.010207035	3.53	30.52	Goto2003	Falster, D. S. et al. BAAD: a Biomass And Allometry Database for woody plants. Ecology 96, 1445 (2015).
722	TempF	Japan-Yamashiro-	EA	Quercus glauca		9.7	2.4	15.4	17.00000003	1.3	0.018626503	0.022698007	21.2	144.97	Goto2003	Falster, D. S. et al. BAAD: a Biomass And Allometry Database for woody plants. Ecology 96, 1445 (2015).
723	TempF	Japan-Yamashiro-	EG	Juniperus rigida		9.7	4.1	8.5	7.399999705	1.3	0.005674502	0.00430084	1.26	NA	Goto2003	Falster, D. S. et al. BAAD: a Biomass And Allometry Database for woody plants. Ecology 96, 1445 (2015).
724	TempF	Japan-Yamashiro-	DA	Clethra barbinervis		10.1	2.35	15	13.10000006	1.3	0.017671459	0.013478218	1.92	45.43	Goto2003	Falster, D. S. et al. BAAD: a Biomass And Allometry Database for woody plants. Ecology 96, 1445 (2015).
726	TempF	Japan-Yamashiro-	EG	Juniperus rigida		10.2	1.9	18.1	18.29999997	1.3	0.025730429	0.026302199	9.06	NA	Goto2003	Falster, D. S. et al. BAAD: a Biomass And Allometry Database for woody plants. Ecology 96, 1445 (2015).
728	TempF	Japan-Yamashiro-	EA	Ilex pedunculosa		10.6	3.7	25.6	24.29999996	1.3	0.051471854	0.046376976	36.3	333.62	Goto2003	Falster, D. S. et al. BAAD: a Biomass And Allometry Database for woody plants. Ecology 96, 1445 (2015).
729	TempF	Japan-Yamashiro-	EA	Ilex pedunculosa		10.8	2.68	22.6	21.79999991	1.3	0.040114997	0.037325262	10.6	86.94	Goto2003	Falster, D. S. et al. BAAD: a Biomass And Allometry Database for woody plants. Ecology 96, 1445 (2015).
733	TempF	Japan-Yamashiro-	EG	Pinus thunbergii		11.44	8.1	14.2	9.800000025	1.3	0.015836769	0.007542964	4.44	NA	Goto2003	Falster, D. S. et al. BAAD: a Biomass And Allometry Database for woody plants. Ecology 96, 1445 (2015).
789	TempF	Japan-Yamashiro-	DA	Fraxinus sieboldiana		9.93	2.73	7.6	7.500000281	1.3	0.00453646	0.004417865	1.01	17.91	Goto2003	Falster, D. S. et al. BAAD: a Biomass And Allometry Database for woody plants. Ecology 96, 1445 (2015).
794	TempF	Japan-Yamashiro-	DA	Ilex macropoda		5.83	1.65	6	5.200000448	1.3	0.002827433	0.002123717	0.32	6.42	Goto2003	Falster, D. S. et al. BAAD: a Biomass And Allometry Database for woody plants. Ecology 96, 1445 (2015).
795	TempF	Japan-Yamashiro-	DA	Ilex macropoda		6.42	2.4	10.7	10.00000023	1.3	0.008992024	0.007853982	0.88	25.59	Goto2003	Falster, D. S. et al. BAAD: a Biomass And Allometry Database for woody plants. Ecology 96, 1445 (2015).
796	TempF	Japan-Yamashiro-	DA	Ilex macropoda		7.2	2.5	10.5	7.399999705	1.3	0.008659015	0.00430084	0.91	25.82	Goto2003	Falster, D. S. et al. BAAD: a Biomass And Allometry Database for woody plants. Ecology 96, 1445 (2015).
800	TempF	Japan-Yamashiro-	DA	Lyonia ovalifolia		6.17	1.64	6.8	7.300000163	1.3	0.003631681	0.004185387	0.31	6.37	Goto2003	Falster, D. S. et al. BAAD: a Biomass And Allometry Database for woody plants. Ecology 96, 1445 (2015).
801	TempF	Japan-Yamashiro-	DA	Lyonia ovalifolia		8.3	2.3	13	4.199999454	1.3	0.013273229	0.001385442	2.05	29.56	Goto2003	Falster, D. S. et al. BAAD: a Biomass And Allometry Database for woody plants. Ecology 96, 1445 (2015).
802	TempF	Japan-Yamashiro-	DA	Lyonia ovalifolia		8.81	5.04	7.7	6.100000453	1.3	0.004656626	0.002922467	0.25	5.26	Goto2003	Falster, D. S. et al. BAAD: a Biomass And Allometry Database for woody plants. Ecology 96, 1445 (2015).
817	TempF	Japan-Yamashiro-	DA	Mallotus japonicus		8.09	3	6.4	6.200000472	1.3	0.003216991	0.003019071	0.8	9	Goto2003	Falster, D. S. et al. BAAD: a Biomass And Allometry Database for woody plants. Ecology 96, 1445 (2015).
821	TempF	Japan-Yamashiro-	DA	Prunus leveilleana		11.35	4.5	7.3	6.299999686	1.3	0.004185387	0.003117245	0.83	21.69	Goto2003	Falster, D. S. et al. BAAD: a Biomass And Allometry Database for woody plants. Ecology 96, 1445 (2015).
846	TempF	Japan-Yamashiro-	DA	Quercus serrata		5.7	1.49	6.7	5.399999948	1.3	0.003525652	0.002290221	0.24	4.54	Goto2003	Falster, D. S. et al. BAAD: a Biomass And Allometry Database for woody plants. Ecology 96, 1445 (2015).
848	TempF	Japan-Yamashiro-	DA	Quercus serrata		7.82	2.85	8.7	8.500000202	1.3	0.005944679	0.005674502	1.25	15.71	Goto2003	Falster, D. S. et al. BAAD: a Biomass And Allometry Database for woody plants. Ecology 96, 1445 (2015).
849	TempF	Japan-Yamashiro-	DA	Quercus serrata		10.5	3.1	26.3	26.09999993	1.3	0.054325206	0.053502108	20.02	209.79	Goto2003	Falster, D. S. et al. BAAD: a Biomass And Allometry Database for woody plants. Ecology 96, 1445 (2015).
850	TempF	Japan-Yamashiro-	DA	Quercus serrata		11.4	1.48	25	25.89999995	1.3	0.049087385	0.052685294	23.72	273.3	Goto2003	Falster, D. S. et al. BAAD: a Biomass And Allometry Database for woody plants. Ecology 96, 1445 (2015).
852	TempF	Japan-Yamashiro-	DA	Quercus serrata		12.26	2.55	19.7	20.40000001	1.3	0.030480517	0.03268513	8.89	114.2	Goto2003	Falster, D. S. et al. BAAD: a Biomass And Allometry Database for woody plants. Ecology 96, 1445 (2015).
735	TempF	Japan-Yona Experimental Forest of Ryukyu University-	EA	Meliosma rigida		5.9	3.3	6	3.999999902	1.3	0.002827433	0.001256637	0.14	1.5	Kawanabe1977	Falster, D. S. et al. BAAD: a Biomass And Allometry Database for woody plants. Ecology 96, 1445 (2015).
736	TempF	Japan-Yona Experimental Forest of Ryukyu University-	EA	Distylium racemosum		7.9	4.7	6	4.499999603	1.3	0.002827433	0.001590431	0.54	4.9	Kawanabe1977	Falster, D. S. et al. BAAD: a Biomass And Allometry Database for woody plants. Ecology 96, 1445 (2015).
737	TempF	Japan-Yona Experimental Forest of Ryukyu University-	EA	Schefflera heptaphylla		8.1	4.3	9.3	6.799999899	1.3	0.006792909	0.003631681	0.17	NA	Kawanabe1977	Falster, D. S. et al. BAAD: a Biomass And Allometry Database for woody plants. Ecology 96, 1445 (2015).
738	TempF	Japan-Yona Experimental Forest of Ryukyu University-	EA	Machilus thunbergii		9.1	6.8	10.7	7.099999873	1.3	0.008992024	0.003959192	1.39	8	Kawanabe1977	Falster, D. S. et al. BAAD: a Biomass And Allometry Database for woody plants. Ecology 96, 1445 (2015).
739	TempF	Japan-Yona Experimental Forest of Ryukyu University-	EA	Camellia lutchuensis		9.2	2.3	14.1	14.20000019	1.3	0.015614501	0.015836769	2.11	23.6	Kawanabe1977	Falster, D. S. et al. BAAD: a Biomass And Allometry Database for woody plants. Ecology 96, 1445 (2015).
740	TempF	Japan-Yona Experimental Forest of Ryukyu University-	EA	Schefflera heptaphylla		9.3	2.3	13.4	13.00000002	1.3	0.014102609	0.013273229	0.39	NA	Kawanabe1977	Falster, D. S. et al. BAAD: a Biomass And Allometry Database for woody plants. Ecology 96, 1445 (2015).
741	TempF	Japan-Yona Experimental Forest of Ryukyu University-	EA	Distylium racemosum		9.6	5.5	9.6	7.399999705	1.3	0.007238229	0.00430084	1.68	12.4	Kawanabe1977	Falster, D. S. et al. BAAD: a Biomass And Allometry Database for woody plants. Ecology 96, 1445 (2015).
742	TempF	Japan-Yona Experimental Forest of Ryukyu University-	EA	Meliosma rigida		10.8	6.5	13.3	10.90000025	1.3	0.013892908	0.009331316	2.99	32.5	Kawanabe1977	Falster, D. S. et al. BAAD: a Biomass And Allometry Database for woody plants. Ecology 96, 1445 (2015).
743	TempF	Japan-Yona Experimental Forest of Ryukyu University-	EA	Castanopsis sieboldii		11.2	5.6	15.1	11.93000026	1.3	0.017907864	0.011178172	2.7	20.4	Kawanabe1977	Falster, D. S. et al. BAAD: a Biomass And Allometry Database for woody plants. Ecology 96, 1445 (2015).
744	TempF	Japan-Yona Experimental Forest of Ryukyu University-	EA	Machilus thunbergii		11.3	5.8	21.1	16.30000008	1.3	0.034966712	0.020867244	4.25	22.8	Kawanabe1977	Falster, D. S. et al. BAAD: a Biomass And Allometry Database for woody plants. Ecology 96, 1445 (2015).
745	TempF	Japan-Yona Experimental Forest of Ryukyu University-	EA	Castanopsis sieboldii		12.2	6.3	29.4	24.80000009	1.3	0.067886676	0.048305129	9	67.4	Kawanabe1977	Falster, D. S. et al. BAAD: a Biomass And Allometry Database for woody plants. Ecology 96, 1445 (2015).
746	TempF	Japan-Yona Experimental Forest of Ryukyu University-	EA	Castanopsis sieboldii		13.6	6	43.6	32.09999997	1.3	0.149301049	0.080928212	21.54	146.5	Kawanabe1977	Falster, D. S. et al. BAAD: a Biomass And Allometry Database for woody plants. Ecology 96, 1445 (2015).
425	Warm temperate	Kochi	EG	Chamaecyparis obtusa	Asakura	15.9	8.5	19.3	13.4	1.3	0.029255296	0.014102609	16.9	NA	Mitsuda et al (2012)	Mitsuda, Y., Inoue, A., Kitahara, F., Kadota, H., and Hirota, T. Examination of factors affecting the error of aboveground biomass estimation in overcrowded planted stands - Acase study using sample felied trees from a 40-year-old Hinoki (Chamaecyparis obtusa) planted stand -. Japanese Journal of Forest Planning 46, 15-24 (2012). (In Japanese)
426	Warm temperate	Kochi	EG	Chamaecyparis obtusa	Asakura	12.3	8.7	10.3	4.69	1.3	0.008332289	0.00172757	1.5	NA	Mitsuda et al (2012)	Mitsuda, Y., Inoue, A., Kitahara, F., Kadota, H., and Hirota, T. Examination of factors affecting the error of aboveground biomass estimation in overcrowded planted stands - Acase study using sample felied trees from a 40-year-old Hinoki (Chamaecyparis obtusa) planted stand -. Japanese Journal of Forest Planning 46, 15-24 (2012). (In Japanese)
427	Warm temperate	Kochi	EG	Chamaecyparis obtusa	Asakura	14.1	9.7	12.5	7.63	1.3	0.012271846	0.004572345	4.5	NA	Mitsuda et al (2012)	Mitsuda, Y., Inoue, A., Kitahara, F., Kadota, H., and Hirota, T. Examination of factors affecting the error of aboveground biomass estimation in overcrowded planted stands - Acase study using sample felied trees from a 40-year-old Hinoki (Chamaecyparis obtusa) planted stand -. Japanese Journal of Forest Planning 46, 15-24 (2012). (In Japanese)
428	Warm temperate	Kochi	EG	Chamaecyparis obtusa	Asakura	15.3	7.7	19.7	13.82	1.3	0.030480517	0.015000508	13.7	NA	Mitsuda et al (2012)	Mitsuda, Y., Inoue, A., Kitahara, F., Kadota, H., and Hirota, T. Examination of factors affecting the error of aboveground biomass estimation in overcrowded planted stands - Acase study using sample felied trees from a 40-year-old Hinoki (Chamaecyparis obtusa) planted stand -. Japanese Journal of Forest Planning 46, 15-24 (2012). (In Japanese)
429	Warm temperate	Kochi	EG	Chamaecyparis obtusa	Asakura	13.8	10.1	11.5	6.57	1.3	0.010386891	0.003390163	4	NA	Mitsuda et al (2012)	Mitsuda, Y., Inoue, A., Kitahara, F., Kadota, H., and Hirota, T. Examination of factors affecting the error of aboveground biomass estimation in overcrowded planted stands - Acase study using sample felied trees from a 40-year-old Hinoki (Chamaecyparis obtusa) planted stand -. Japanese Journal of Forest Planning 46, 15-24 (2012). (In Japanese)
420	Warm temperate	Kochi	EG	Chamaecyparis obtusa	Karakawa	15.1	9.9	17.9	11.1	1.3	0.025164943	0.009676891	6.6	37.1	Miyamoto et al (2013)	Miyamoto et al. Within- and between-site variations in leaf longevity in hinoki cypress (Chamaecyparis obtusa) plantations in southwestern Japan. Journal of Forest Research 18, 256-269 (2013).
421	Warm temperate	Kochi	EG	Chamaecyparis obtusa	Karakawa	15.1	8	23.2	16.2	1.3	0.042273271	0.020611989	16.9	82.3	Miyamoto et al (2013)	Miyamoto et al. Within- and between-site variations in leaf longevity in hinoki cypress (Chamaecyparis obtusa) plantations in southwestern Japan. Journal of Forest Research 18, 256-269 (2013).
422	Warm temperate	Kochi	EG	Chamaecyparis obtusa	Karakawa	17.2	8.1	25	17	1.3	0.049087385	0.022698007	21.4	131.2	Miyamoto et al (2013)	Miyamoto et al. Within- and between-site variations in leaf longevity in hinoki cypress (Chamaecyparis obtusa) plantations in southwestern Japan. Journal of Forest Research 18, 256-269 (2013).
423	Warm temperate	Kochi	EG	Chamaecyparis obtusa	Karakawa	13.8	7.9	18.1	10.6	1.3	0.025730429	0.008824734	6.2	37.1	Miyamoto et al (2013)	Miyamoto et al. Within- and between-site variations in leaf longevity in hinoki cypress (Chamaecyparis obtusa) plantations in southwestern Japan. Journal of Forest Research 18, 256-269 (2013).
424	Warm temperate	Kochi	EG	Chamaecyparis obtusa	Karakawa	14.5	8.1	16	10.7	1.3	0.020106193	0.008992024	6.9	38.8	Miyamoto et al (2013)	Miyamoto et al. Within- and between-site variations in leaf longevity in hinoki cypress (Chamaecyparis obtusa) plantations in southwestern Japan. Journal of Forest Research 18, 256-269 (2013).
847	Warm temperate	Kochi	EG	Chamaecyparis obtusa	Karakawa	15.2	9.4	18.5	11.3	1.3	0.026880252	0.010028749	7.6	47.7	Miyamoto et al (2013)	Miyamoto et al. Within- and between-site variations in leaf longevity in hinoki cypress (Chamaecyparis obtusa) plantations in southwestern Japan. Journal of Forest Research 18, 256-269 (2013).
412	Warm temperate	Kochi	EG	Chamaecyparis obtusa	Okuono	10.5	4.7	12.5	9.7	1.3	0.012271846	0.007389811	5.5	24.2	Miyamoto et al (2013)	Miyamoto et al. Within- and between-site variations in leaf longevity in hinoki cypress (Chamaecyparis obtusa) plantations in southwestern Japan. Journal of Forest Research 18, 256-269 (2013).
413	Warm temperate	Kochi	EG	Chamaecyparis obtusa	Okuono	10.1	2.4	16.6	15.3	1.3	0.021642432	0.018385386	9.3	43.5	Miyamoto et al (2013)	Miyamoto et al. Within- and between-site variations in leaf longevity in hinoki cypress (Chamaecyparis obtusa) plantations in southwestern Japan. Journal of Forest Research 18, 256-269 (2013).
414	Warm temperate	Kochi	EG	Chamaecyparis obtusa	Okuono	12.7	5.8	21	16	1.3	0.034636059	0.020106193	11.7	46.6	Miyamoto et al (2013)	Miyamoto et al. Within- and between-site variations in leaf longevity in hinoki cypress (Chamaecyparis obtusa) plantations in southwestern Japan. Journal of Forest Research 18, 256-269 (2013).
415	Warm temperate	Kochi	EG	Chamaecyparis obtusa	Okuono	9.2	4.7	8.8	6	1.3	0.006082123	0.002827433	1.5	7.1	Miyamoto et al (2013)	Miyamoto et al. Within- and between-site variations in leaf longevity in hinoki cypress (Chamaecyparis obtusa) plantations in southwestern Japan. Journal of Forest Research 18, 256-269 (2013).
416	Warm temperate	Kochi	EG	Chamaecyparis obtusa	Okuono	9.4	2.7	13.9	12.7	1.3	0.015174678	0.012667687	5.4	21.4	Miyamoto et al (2013)	Miyamoto et al. Within- and between-site variations in leaf longevity in hinoki cypress (Chamaecyparis obtusa) plantations in southwestern Japan. Journal of Forest Research 18, 256-269 (2013).
417	Warm temperate	Kochi	EG	Chamaecyparis obtusa	Okuono	13.4	5	23.9	18.1	1.3	0.044862728	0.025730429	19	88.5	Miyamoto et al (2013)	Miyamoto et al. Within- and between-site variations in leaf longevity in hinoki cypress (Chamaecyparis obtusa) plantations in southwestern Japan. Journal of Forest Research 18, 256-269 (2013).
418	Warm temperate	Kochi	EG	Chamaecyparis obtusa	Okuono	10.2	4.3	14.7	11.4	1.3	0.016971669	0.010207035	7.4	31.1	Miyamoto et al (2013)	Miyamoto et al. Within- and between-site variations in leaf longevity in hinoki cypress (Chamaecyparis obtusa) plantations in southwestern Japan. Journal of Forest Research 18, 256-269 (2013).
419	Warm temperate	Kochi	EG	Chamaecyparis obtusa	Okuono	9.3	3.9	11	8.5	1.3	0.009503318	0.005674502	3.7	16.6	Miyamoto et al (2013)	Miyamoto et al. Within- and between-site variations in leaf longevity in hinoki cypress (Chamaecyparis obtusa) plantations in southwestern Japan. Journal of Forest Research 18, 256-269 (2013).
435	Warm temperate	Kyoto	EG	Chamaecyparis obtusa	Kamigamo	15.26	6.97	28.42507284	21.00845249	1.3	0.063458975	0.034663947	30.40530919	NA	Inagaki et al (unpublished)	Inagaki et al (unpublished)
436	Warm temperate	Kyoto	EG	Chamaecyparis obtusa	Kamigamo	19.55	8.36	28.87070668	22.79098785	1.3	0.065464327	0.040795868	12.21182732	NA	Inagaki et al (unpublished)	Inagaki et al (unpublished)
437	Warm temperate	Kyoto	EG	Chamaecyparis obtusa	Kamigamo	18.05	10.22	27.21549527	19.09859317	1.3	0.058173121	0.02864789	20.46271176	NA	Inagaki et al (unpublished)	Inagaki et al (unpublished)
438	Warm temperate	Kyoto	EG	Chamaecyparis obtusa	Kamigamo	20.95	13.77	20.88112853	14.06929697	1.3	0.034245051	0.015546573	7.011742097	NA	Inagaki et al (unpublished)	Inagaki et al (unpublished)
76	Warm temperate	Kyoto, Japan	EA	Quercus glauca	5	5.15	1.33	3.628732702	3.788139385	1.3	0.001034189	0.001127046	0.3516	3.47747	Ito, Sumida	It?, H. & Sumida, A. Allometric and growth data of an evergreen oak, Quercus glauca, in a secondary broadleaved forest. Ecological Research 32(2), 105-105. (2017).
77	Warm temperate	Kyoto, Japan	EA	Quercus glauca	7	6	1.8	7.575775291	7.479973262	1.3	0.004507586	0.004394303	1.5338	16.8007	Ito, Sumida	It?, H. & Sumida, A. Allometric and growth data of an evergreen oak, Quercus glauca, in a secondary broadleaved forest. Ecological Research 32(2), 105-105. (2017).
78	Warm temperate	Kyoto, Japan	EA	Quercus glauca	10	4.6	2.14	2.95775	2.673948391	1.3	0.000687089	0.00056156	0.2182	2.33231	Ito, Sumida	It?, H. & Sumida, A. Allometric and growth data of an evergreen oak, Quercus glauca, in a secondary broadleaved forest. Ecological Research 32(2), 105-105. (2017).
80	Warm temperate	Kyoto, Japan	EA	Quercus glauca	13	8.08	3.59	7.989578143	7.066823898	1.3	0.00501346	0.003922278	2.7492	24.9967	Ito, Sumida	It?, H. & Sumida, A. Allometric and growth data of an evergreen oak, Quercus glauca, in a secondary broadleaved forest. Ecological Research 32(2), 105-105. (2017).
82	Warm temperate	Kyoto, Japan	EA	Quercus glauca	18	6.2	2.29	5.188451145	4.965883607	1.3	0.002114294	0.001936792	1.4056	13.4459	Ito, Sumida	It?, H. & Sumida, A. Allometric and growth data of an evergreen oak, Quercus glauca, in a secondary broadleaved forest. Ecological Research 32(2), 105-105. (2017).
83	Warm temperate	Kyoto, Japan	EA	Quercus glauca	21	6.25	2.07	5.283944111	4.587700949	1.3	0.002192837	0.001653028	0.7638	7.67237	Ito, Sumida	It?, H. & Sumida, A. Allometric and growth data of an evergreen oak, Quercus glauca, in a secondary broadleaved forest. Ecological Research 32(2), 105-105. (2017).
79	Warm temperate	Kyoto, Japan	EA	Quercus glauca	11 (L)	7.45	4.3	9.040000768	5.920304046	1.3	0.006418401	0.002752821	2.0472	18.6005	Ito, Sumida	It?, H. & Sumida, A. Allometric and growth data of an evergreen oak, Quercus glauca, in a secondary broadleaved forest. Ecological Research 32(2), 105-105. (2017).
81	Warm temperate	Kyoto, Japan	EA	Quercus glauca	16 (L)	10.1	1.4	10.24957834	10.44078541	1.3	0.008250911	0.008561625	2.5571	24.9291	Ito, Sumida	It?, H. & Sumida, A. Allometric and growth data of an evergreen oak, Quercus glauca, in a secondary broadleaved forest. Ecological Research 32(2), 105-105. (2017).
84	Warm temperate	Kyoto, Japan	EA	Quercus glauca	24 (L)	11.21	2.6	15.08788861	14.92883117	1.3	0.017879148	0.017504169	7.6133	70.7305	Ito, Sumida	It?, H. & Sumida, A. Allometric and growth data of an evergreen oak, Quercus glauca, in a secondary broadleaved forest. Ecological Research 32(2), 105-105. (2017).
503	TempF	Lewisham, Tasmania, Australia	EA	Eucalyptus nitens		10.65	2.47	9	8.4	1.3	0.006361725	0.005541769	3.044391081	17.7488	Battaglia1998	Falster, D. S. et al. BAAD: a Biomass And Allometry Database for woody plants. Ecology 96, 1445 (2015).
508	TempF	Lewisham, Tasmania, Australia	EA	Eucalyptus nitens		12.74	2.3	14.2	13.2	1.3	0.015836769	0.013684778	8.737092784	42.3749	Battaglia1998	Falster, D. S. et al. BAAD: a Biomass And Allometry Database for woody plants. Ecology 96, 1445 (2015).
512	TempF	Lewisham, Tasmania, Australia	EA	Eucalyptus nitens		14.18	3.27	15.5	13.9	1.3	0.018869191	0.015174678	11.17344554	56.4259	Battaglia1998	Falster, D. S. et al. BAAD: a Biomass And Allometry Database for woody plants. Ecology 96, 1445 (2015).
514	TempF	Lewisham, Tasmania, Australia	EA	Eucalyptus nitens		14.4	2.4	18.8	17.4	1.3	0.027759113	0.023778715	15.79050682	81.0053	Battaglia1998	Falster, D. S. et al. BAAD: a Biomass And Allometry Database for woody plants. Ecology 96, 1445 (2015).
515	TempF	Lewisham, Tasmania, Australia	EA	Eucalyptus nitens		14.55	3.57	20.2	17.8	1.3	0.032047387	0.024884555	17.95264448	102.5096	Battaglia1998	Falster, D. S. et al. BAAD: a Biomass And Allometry Database for woody plants. Ecology 96, 1445 (2015).
518	TempF	Lewisham, Tasmania, Australia	EA	Eucalyptus nitens		14.92	4.2	17	13.6	1.3	0.022698007	0.014526724	8.67973535	45.9158	Battaglia1998	Falster, D. S. et al. BAAD: a Biomass And Allometry Database for woody plants. Ecology 96, 1445 (2015).
125	Cool temperate	Moshiri, Hokkaido, Japan	DA	Betula ermanii	1	6.58	2.64	6.111549815	5.920563883	1.3	0.002933544	0.002753062	0.5832	9.04890256	Sumida	Sumida, A. et al. Ground-based estimation of leaf area index and vertical distribution of leaf area density in a Betula ermanii forest. Silva Fennica 43(5), 799-816.(2009) ; Sumida A. & Yamada, M. (unpublished)
126	Cool temperate	Moshiri, Hokkaido, Japan	DA	Betula ermanii	2	6.66	3.5	5.634084985	4.456338407	1.3	0.002493083	0.001559718	0.62168	10.09222827	Sumida	Sumida, A. et al. Ground-based estimation of leaf area index and vertical distribution of leaf area density in a Betula ermanii forest. Silva Fennica 43(5), 799-816.(2009) ; Sumida A. & Yamada, M. (unpublished)
127	Cool temperate	Moshiri, Hokkaido, Japan	DA	Betula ermanii	3	7.04	3.37	6.68450761	5.53859202	1.3	0.003509366	0.002409288	1.07864	15.63567741	Sumida	Sumida, A. et al. Ground-based estimation of leaf area index and vertical distribution of leaf area density in a Betula ermanii forest. Silva Fennica 43(5), 799-816.(2009) ; Sumida A. & Yamada, M. (unpublished)
128	Cool temperate	Moshiri, Hokkaido, Japan	DA	Betula ermanii	4	5.34	3.3	3.151267873	2.132676237	1.3	0.000779939	0.000357223	0.190609	2.36005356	Sumida	Sumida, A. et al. Ground-based estimation of leaf area index and vertical distribution of leaf area density in a Betula ermanii forest. Silva Fennica 43(5), 799-816.(2009) ; Sumida A. & Yamada, M. (unpublished)
129	Cool temperate	Moshiri, Hokkaido, Japan	DA	Betula ermanii	11	6.58	3.56	4.933803236	3.660563691	1.3	0.001911849	0.001052412	0.359196	5.374903981	Sumida	Sumida, A. et al. Ground-based estimation of leaf area index and vertical distribution of leaf area density in a Betula ermanii forest. Silva Fennica 43(5), 799-816.(2009) ; Sumida A. & Yamada, M. (unpublished)
130	Cool temperate	Moshiri, Hokkaido, Japan	DA	Betula ermanii	5	7.58	3.57	6.398028712	5.283944111	1.3	0.003215009	0.002192837	1.37853	4.236565652	Sumida	Sumida, A. et al. Ground-based estimation of leaf area index and vertical distribution of leaf area density in a Betula ermanii forest. Silva Fennica 43(5), 799-816.(2009) ; Sumida A. & Yamada, M. (unpublished)
131	Cool temperate	Moshiri, Hokkaido, Japan	DA	Betula ermanii	6	6.31	3.56	3.533239737	2.76929601	1.3	0.000980474	0.000602322	0.13909	2.805738488	Sumida	Sumida, A. et al. Ground-based estimation of leaf area index and vertical distribution of leaf area density in a Betula ermanii forest. Silva Fennica 43(5), 799-816.(2009) ; Sumida A. & Yamada, M. (unpublished)
132	Cool temperate	Moshiri, Hokkaido, Japan	DA	Betula ermanii	7	6.75	3.32	4.551831372	3.851549623	1.3	0.00162728	0.001165094	0.14868	4.282495651	Sumida	Sumida, A. et al. Ground-based estimation of leaf area index and vertical distribution of leaf area density in a Betula ermanii forest. Silva Fennica 43(5), 799-816.(2009) ; Sumida A. & Yamada, M. (unpublished)
144	Cool temperate	Moshiri, Hokkaido, Japan	DA	Betula ermanii	8	7.57	2.88	6.238873769	5.347606088	1.3	0.003057048	0.002245995	0.656453	8.266531419	Sumida	Sumida, A. et al. Ground-based estimation of leaf area index and vertical distribution of leaf area density in a Betula ermanii forest. Silva Fennica 43(5), 799-816.(2009) ; Sumida A. & Yamada, M. (unpublished)
145	Cool temperate	Moshiri, Hokkaido, Japan	DA	Betula ermanii	9	6.4	4.28	4.774648293	3.310422816	1.3	0.001790493	0.00086071	0.248308	4.307661094	Sumida	Sumida, A. et al. Ground-based estimation of leaf area index and vertical distribution of leaf area density in a Betula ermanii forest. Silva Fennica 43(5), 799-816.(2009) ; Sumida A. & Yamada, M. (unpublished)
146	Cool temperate	Moshiri, Hokkaido, Japan	DA	Betula ermanii	10	6.9	4.51	3.787887646	2.291831181	1.3	0.001126897	0.00041253	0.13878	2.22664998	Sumida	Sumida, A. et al. Ground-based estimation of leaf area index and vertical distribution of leaf area density in a Betula ermanii forest. Silva Fennica 43(5), 799-816.(2009) ; Sumida A. & Yamada, M. (unpublished)
147	Cool temperate	Moshiri, Hokkaido, Japan	DA	Betula ermanii	13	7.67	3.97	6.238873769	4.329014452	1.3	0.003057048	0.001471865	0.7603	8.523219167	Sumida	Sumida, A. et al. Ground-based estimation of leaf area index and vertical distribution of leaf area density in a Betula ermanii forest. Silva Fennica 43(5), 799-816.(2009) ; Sumida A. & Yamada, M. (unpublished)
148	Cool temperate	Moshiri, Hokkaido, Japan	DA	Betula ermanii	14	7.28	2.58	5.156620156	3.851549623	1.3	0.002088431	0.001165094	0.50102	7.806659784	Sumida	Sumida, A. et al. Ground-based estimation of leaf area index and vertical distribution of leaf area density in a Betula ermanii forest. Silva Fennica 43(5), 799-816.(2009) ; Sumida A. & Yamada, M. (unpublished)
149	Cool temperate	Moshiri, Hokkaido, Japan	DA	Betula ermanii	18	6.91	4.51	3.501408748	2.76929601	1.3	0.000962887	0.000602322	0.14344	2.24146291	Sumida	Sumida, A. et al. Ground-based estimation of leaf area index and vertical distribution of leaf area density in a Betula ermanii forest. Silva Fennica 43(5), 799-816.(2009) ; Sumida A. & Yamada, M. (unpublished)
150	Cool temperate	Moshiri, Hokkaido, Japan	DA	Betula ermanii	20	5.96	3.4	3.055774907	1.909859317	1.3	0.000733386	0.000286479	0.087015637	0.936993458	Sumida	Sumida, A. et al. Ground-based estimation of leaf area index and vertical distribution of leaf area density in a Betula ermanii forest. Silva Fennica 43(5), 799-816.(2009) ; Sumida A. & Yamada, M. (unpublished)
151	Cool temperate	Moshiri, Hokkaido, Japan	DA	Betula ermanii	21	6.9	3.53	4.83831027	3.819718634	1.3	0.001838558	0.001145916	0.4448	4.263737394	Sumida	Sumida, A. et al. Ground-based estimation of leaf area index and vertical distribution of leaf area density in a Betula ermanii forest. Silva Fennica 43(5), 799-816.(2009) ; Sumida A. & Yamada, M. (unpublished)
153	Cool temperate	Moshiri, Hokkaido, Japan	DA	Betula ermanii	22	7.42	3.28	4.933803236	4.074366543	1.3	0.001911849	0.001303797	0.21331	1.77416322	Sumida	Sumida, A. et al. Ground-based estimation of leaf area index and vertical distribution of leaf area density in a Betula ermanii forest. Silva Fennica 43(5), 799-816.(2009) ; Sumida A. & Yamada, M. (unpublished)
154	Cool temperate	Moshiri, Hokkaido, Japan	DA	Betula ermanii	23	7.22	3.38	4.806479281	3.596901714	1.3	0.001814446	0.001016125	0.21915	1.507965613	Sumida	Sumida, A. et al. Ground-based estimation of leaf area index and vertical distribution of leaf area density in a Betula ermanii forest. Silva Fennica 43(5), 799-816.(2009) ; Sumida A. & Yamada, M. (unpublished)
155	Cool temperate	Moshiri, Hokkaido, Japan	DA	Betula ermanii	24	6.89	4.63	3.342253805	2.164507226	1.3	0.000877342	0.000367966	0.10302	0.670213805	Sumida	Sumida, A. et al. Ground-based estimation of leaf area index and vertical distribution of leaf area density in a Betula ermanii forest. Silva Fennica 43(5), 799-816.(2009) ; Sumida A. & Yamada, M. (unpublished)
158	Cool temperate	Moshiri, Hokkaido, Japan	DA	Betula ermanii	25	5.95	3.36	3.819718634	2.355493158	1.3	0.001145916	0.000435766	0.08691	0.900854896	Sumida	Sumida, A. et al. Ground-based estimation of leaf area index and vertical distribution of leaf area density in a Betula ermanii forest. Silva Fennica 43(5), 799-816.(2009) ; Sumida A. & Yamada, M. (unpublished)
171	Cool temperate	Moshiri, Hokkaido, Japan	DA	Betula ermanii	vbgO1	8.36	4.47	6.46169069	4.583662361	1.3	0.003279308	0.001650118	0.29868	4.8792	Sumida	Sumida, A. et al. Ground-based estimation of leaf area index and vertical distribution of leaf area density in a Betula ermanii forest. Silva Fennica 43(5), 799-816.(2009) ; Sumida A. & Yamada, M. (unpublished)
172	Cool temperate	Moshiri, Hokkaido, Japan	DA	Betula ermanii	vbgO2	12.05	6.22	12.28676161	8.944507802	1.3	0.011856725	0.006283517	2.322881277	28.58930802	Sumida	Sumida, A. et al. Ground-based estimation of leaf area index and vertical distribution of leaf area density in a Betula ermanii forest. Silva Fennica 43(5), 799-816.(2009) ; Sumida A. & Yamada, M. (unpublished)
173	Cool temperate	Moshiri, Hokkaido, Japan	DA	Betula ermanii	vbgO3	11.6	3.57	16.58394507	15.02422663	1.3	0.021600588	0.017728587	5.152409339	60.11144229	Sumida	Sumida, A. et al. Ground-based estimation of leaf area index and vertical distribution of leaf area density in a Betula ermanii forest. Silva Fennica 43(5), 799-816.(2009) ; Sumida A. & Yamada, M. (unpublished)
183	Cool temperate	Moshiri, Hokkaido, Japan	DA	Betula ermanii	vbgO4	10.94	5.74	8.594366927	5.729577951	1.3	0.005801198	0.00257831	1.000848253	11.67656295	Sumida	Sumida, A. et al. Ground-based estimation of leaf area index and vertical distribution of leaf area density in a Betula ermanii forest. Silva Fennica 43(5), 799-816.(2009) ; Sumida A. & Yamada, M. (unpublished)
456	Cool temperate	Moshiri, Hokkaido, Japan	DA	Betula ermanii	vbgO5	11.82	6.75	10.12225438	7.352958371	1.3	0.008047192	0.004246333	2.151938823	25.10595293	Sumida	Sumida, A. et al. Ground-based estimation of leaf area index and vertical distribution of leaf area density in a Betula ermanii forest. Silva Fennica 43(5), 799-816.(2009) ; Sumida A. & Yamada, M. (unpublished)
459	Cool temperate	Moshiri, Hokkaido, Japan	DA	Betula ermanii	vbgO6	13.06	6.02	14.5467618	12.12760666	1.3	0.016619675	0.011551545	5.039427085	58.79331599	Sumida	Sumida, A. et al. Ground-based estimation of leaf area index and vertical distribution of leaf area density in a Betula ermanii forest. Silva Fennica 43(5), 799-816.(2009) ; Sumida A. & Yamada, M. (unpublished)
460	Cool temperate	Moshiri, Hokkaido, Japan	DA	Betula ermanii	vbgO7	7.97	3.87	5.506761031	4.106197532	1.3	0.002381674	0.001324249	0.510969385	5.961309489	Sumida	Sumida, A. et al. Ground-based estimation of leaf area index and vertical distribution of leaf area density in a Betula ermanii forest. Silva Fennica 43(5), 799-816.(2009) ; Sumida A. & Yamada, M. (unpublished)
461	Cool temperate	Moshiri, Hokkaido, Japan	DA	Betula ermanii	vbgO8	11.63	6.69	7.671268257	4.710986316	1.3	0.004621939	0.001743065	0.745287296	8.695018455	Sumida	Sumida, A. et al. Ground-based estimation of leaf area index and vertical distribution of leaf area density in a Betula ermanii forest. Silva Fennica 43(5), 799-816.(2009) ; Sumida A. & Yamada, M. (unpublished)
462	Cool temperate	Moshiri, Hokkaido, Japan	DA	Betula ermanii	vbgO9	12.95	7.15	9.549296586	6.748169587	1.3	0.007161972	0.00357653	1.166652336	13.61094392	Sumida	Sumida, A. et al. Ground-based estimation of leaf area index and vertical distribution of leaf area density in a Betula ermanii forest. Silva Fennica 43(5), 799-816.(2009) ; Sumida A. & Yamada, M. (unpublished)
223	Warm temperate	Nagoya	EG	Chamaecyparis obtusa	1	5.7	2.85	4.77	3.88	1.3	0.001787009	0.00118237	1.05	5.89	Hagihara	Hagihara, A., Yokota, T. & Ogawa, K. Allometric relations in hinoki (Chamaecyparis obtusa (Sieb. et Zucc.) Endl.) trees. Bull. Nagoya Univ. Forest 12, 11?29 (2013).
224	Warm temperate	Nagoya	EG	Chamaecyparis obtusa	2	4.67	2.1	5.28	3.72	1.3	0.002189564	0.001086865	0.567	3.79	Hagihara	Hagihara, A., Yokota, T. & Ogawa, K. Allometric relations in hinoki (Chamaecyparis obtusa (Sieb. et Zucc.) Endl.) trees. Bull. Nagoya Univ. Forest 12, 11?29 (2013).
225	Warm temperate	Nagoya	EG	Chamaecyparis obtusa	3	7.55	4.55	4.97	3.34	1.3	0.001940004	0.000876159	0.653	3.85	Hagihara	Hagihara, A., Yokota, T. & Ogawa, K. Allometric relations in hinoki (Chamaecyparis obtusa (Sieb. et Zucc.) Endl.) trees. Bull. Nagoya Univ. Forest 12, 11?29 (2013).
226	Warm temperate	Nagoya	EG	Chamaecyparis obtusa	4	7.25	2.65	7.35	6.4	1.3	0.004242917	0.003216991	1.42	7.04	Hagihara	Hagihara, A., Yokota, T. & Ogawa, K. Allometric relations in hinoki (Chamaecyparis obtusa (Sieb. et Zucc.) Endl.) trees. Bull. Nagoya Univ. Forest 12, 11?29 (2013).
227	Warm temperate	Nagoya	EG	Chamaecyparis obtusa	5	5.94	3.24	5.22	3.76	1.3	0.002140084	0.001110365	1.19	6.17	Hagihara	Hagihara, A., Yokota, T. & Ogawa, K. Allometric relations in hinoki (Chamaecyparis obtusa (Sieb. et Zucc.) Endl.) trees. Bull. Nagoya Univ. Forest 12, 11?29 (2013).
161	Warm temperate	Nagoya, Japan	EA	Ilex pedunculosa	3	8.9	3.29	10.6	7	1.3	0.008824734	0.003848451	1.4998	15.811608	Ishii-Tadaki	Ishii, H. & Tadaki, Y. Nagoya University forest science 19, 197-206 (2000). (In Japanese).
175	Warm temperate	Nagoya, Japan	EA	Eurya japonica	4	2.4	2.1	2.9	1.9	1.3	0.00066052	0.000283529	0.0955	1.225739	Ishii-Tadaki	Ishii, H. & Tadaki, Y. Nagoya University forest science 19, 197-206 (2000). (In Japanese).
898	Warm temperate	Nagoya, Japan	DA	Viburnum dilatatum	5	3.59	2.39	1.4	1.1	1.3	0.000153938	9.50E-05	0.0389	0.900941	Ishii-Tadaki	Ishii, H. & Tadaki, Y. Nagoya University forest science 19, 197-206 (2000). (In Japanese).
193	Warm temperate	Nagoya, Japan	EA	Eurya japonica	8	3.5	1.67	2.7	3	1.3	0.000572555	0.000706858	0.1217	1.608157	Ishii-Tadaki	Ishii, H. & Tadaki, Y. Nagoya University forest science 19, 197-206 (2000). (In Japanese).
899	Warm temperate	Nagoya, Japan	DA	Viburnum dilatatum	9	3.88	2.38	2	1.4	1.3	0.000314159	0.000153938	0.0109	0.262983	Ishii-Tadaki	Ishii, H. & Tadaki, Y. Nagoya University forest science 19, 197-206 (2000). (In Japanese).
186	Warm temperate	Nagoya, Japan	EA	Eurya japonica	10	3.25	1.78	1	1.1	1.3	7.85E-05	9.50E-05	0.0318	0.197147	Ishii-Tadaki	Ishii, H. & Tadaki, Y. Nagoya University forest science 19, 197-206 (2000). (In Japanese).
205	Warm temperate	Nagoya, Japan	EA	Vaccinium bracteatum	13	2.46	1.41	1.2	1.2	1.3	0.000113097	0.000113097	0.0336	0.526562	Ishii-Tadaki	Ishii, H. & Tadaki, Y. Nagoya University forest science 19, 197-206 (2000). (In Japanese).
185	Warm temperate	Nagoya, Japan	EA	Vaccinium bracteatum	15	3.94	1.78	2.1	2.2	1.3	0.000346361	0.000380133	0.0893	1.349502	Ishii-Tadaki	Ishii, H. & Tadaki, Y. Nagoya University forest science 19, 197-206 (2000). (In Japanese).
168	Warm temperate	Nagoya, Japan	EA	Eurya japonica	17	3.89	2.63	2.3	1.7	1.3	0.000415476	0.00022698	0.0721	0.721252	Ishii-Tadaki	Ishii, H. & Tadaki, Y. Nagoya University forest science 19, 197-206 (2000). (In Japanese).
202	Warm temperate	Nagoya, Japan	EA	Eurya japonica	19	2.77	1.5	1.4	1.2	1.3	0.000153938	0.000113097	0.052	0.578171	Ishii-Tadaki	Ishii, H. & Tadaki, Y. Nagoya University forest science 19, 197-206 (2000). (In Japanese).
198	Warm temperate	Nagoya, Japan	EA	Eurya japonica	21	3.4	1.57	2.2	2.3	1.3	0.000380133	0.000415476	0.1168	1.332066	Ishii-Tadaki	Ishii, H. & Tadaki, Y. Nagoya University forest science 19, 197-206 (2000). (In Japanese).
165	Warm temperate	Nagoya, Japan	EA	Eurya japonica	22	5	3.14	3.1	2.8	1.3	0.000754768	0.000615752	0.0559	0.707301	Ishii-Tadaki	Ishii, H. & Tadaki, Y. Nagoya University forest science 19, 197-206 (2000). (In Japanese).
197	Warm temperate	Nagoya, Japan	EA	Eurya japonica	24	3.78	1.57	3.6	3.8	1.3	0.001017876	0.001134115	0.1817	2.419661	Ishii-Tadaki	Ishii, H. & Tadaki, Y. Nagoya University forest science 19, 197-206 (2000). (In Japanese).
163	Warm temperate	Nagoya, Japan	EA	Eurya japonica	26	4.52	3.19	3.5	2.9	1.3	0.000962113	0.00066052	0.0306	0.386311	Ishii-Tadaki	Ishii, H. & Tadaki, Y. Nagoya University forest science 19, 197-206 (2000). (In Japanese).
891	Warm temperate	Nagoya, Japan	DA	Toxicodendron trichocarpum	27	6.02	5.1	3.5	2.5	1.3	0.000962113	0.000490874	0.0166	0.578629	Ishii-Tadaki	Ishii, H. & Tadaki, Y. Nagoya University forest science 19, 197-206 (2000). (In Japanese).
162	Warm temperate	Nagoya, Japan	EA	Eurya japonica	29	4.63	3.28	3.6	3.2	1.3	0.001017876	0.000804248	0.1715	2.098176	Ishii-Tadaki	Ishii, H. & Tadaki, Y. Nagoya University forest science 19, 197-206 (2000). (In Japanese).
196	Warm temperate	Nagoya, Japan	EA	Eurya japonica	32	3.47	1.6	1.9	1.8	1.3	0.000283529	0.000254469	0.0534	0.548492	Ishii-Tadaki	Ishii, H. & Tadaki, Y. Nagoya University forest science 19, 197-206 (2000). (In Japanese).
206	Warm temperate	Nagoya, Japan	EA	Eurya japonica	38	3.05	1.4	1.8	2.2	1.3	0.000254469	0.000380133	0.2716	1.450401	Ishii-Tadaki	Ishii, H. & Tadaki, Y. Nagoya University forest science 19, 197-206 (2000). (In Japanese).
201	Warm temperate	Nagoya, Japan	EA	Ligustrum japonicum	39	3.52	1.5	2.5	2.8	1.3	0.000490874	0.000615752	0.2642	2.432267	Ishii-Tadaki	Ishii, H. & Tadaki, Y. Nagoya University forest science 19, 197-206 (2000). (In Japanese).
208	Warm temperate	Nagoya, Japan	EA	Ligustrum japonicum	40	3.11	1.35	2.5	2.6	1.3	0.000490874	0.000530929	0.2965	3.329314	Ishii-Tadaki	Ishii, H. & Tadaki, Y. Nagoya University forest science 19, 197-206 (2000). (In Japanese).
212	Warm temperate	Nagoya, Japan	EA	Eurya japonica	44	3.3	1.31	2.5	2.5	1.3	0.000490874	0.000490874	0.0752	0.772567	Ishii-Tadaki	Ishii, H. & Tadaki, Y. Nagoya University forest science 19, 197-206 (2000). (In Japanese).
194	Warm temperate	Nagoya, Japan	EA	Quercus glauca	46	3.11	1.65	1.8	1.8	1.3	0.000254469	0.000254469	0.0641	0.615189	Ishii-Tadaki	Ishii, H. & Tadaki, Y. Nagoya University forest science 19, 197-206 (2000). (In Japanese).
190	Warm temperate	Nagoya, Japan	EA	Eurya japonica	47	2.67	1.72	2.4	2.4	1.3	0.000452389	0.000452389	0.018	0.805679	Ishii-Tadaki	Ishii, H. & Tadaki, Y. Nagoya University forest science 19, 197-206 (2000). (In Japanese).
210	Warm temperate	Nagoya, Japan	EA	Eurya japonica	49	2.92	1.34	1.9	2.1	1.3	0.000283529	0.000346361	0.0326	0.388484	Ishii-Tadaki	Ishii, H. & Tadaki, Y. Nagoya University forest science 19, 197-206 (2000). (In Japanese).
182	Warm temperate	Nagoya, Japan	EA	Eurya japonica	52	3.2	1.92	1.4	1.1	1.3	0.000153938	9.50E-05	0.0333	0.395279	Ishii-Tadaki	Ishii, H. & Tadaki, Y. Nagoya University forest science 19, 197-206 (2000). (In Japanese).
211	Warm temperate	Nagoya, Japan	EA	Eurya japonica	53	2.74	1.32	1.5	1.6	1.3	0.000176715	0.000201062	0.0673	0.820784	Ishii-Tadaki	Ishii, H. & Tadaki, Y. Nagoya University forest science 19, 197-206 (2000). (In Japanese).
178	Warm temperate	Nagoya, Japan	DA	Lyonia ovalifolia ssp. neziki	54	5.26	2	3.3	3.2	1.3	0.000855299	0.000804248	0.1263	1.092201	Ishii-Tadaki	Ishii, H. & Tadaki, Y. Nagoya University forest science 19, 197-206 (2000). (In Japanese).
152	Warm temperate	Nagoya, Japan	EA	Quercus glauca	56	7.36	5.25	5.7	4.8	1.3	0.002551759	0.001809557	0.8524	5.713434	Ishii-Tadaki	Ishii, H. & Tadaki, Y. Nagoya University forest science 19, 197-206 (2000). (In Japanese).
176	Warm temperate	Nagoya, Japan	EA	Vaccinium bracteatum	58	3.92	2.09	2.4	2.1	1.3	0.000452389	0.000346361	0.1413	2.12587	Ishii-Tadaki	Ishii, H. & Tadaki, Y. Nagoya University forest science 19, 197-206 (2000). (In Japanese).
203	Warm temperate	Nagoya, Japan	EA	Ligustrum japonicum	63	3.41	1.48	2.1	2.2	1.3	0.000346361	0.000380133	0.2121	1.963261	Ishii-Tadaki	Ishii, H. & Tadaki, Y. Nagoya University forest science 19, 197-206 (2000). (In Japanese).
174	Warm temperate	Nagoya, Japan	EA	Ligustrum japonicum	65	3.78	2.19	2.1	2.1	1.3	0.000346361	0.000346361	0.1905	1.691286	Ishii-Tadaki	Ishii, H. & Tadaki, Y. Nagoya University forest science 19, 197-206 (2000). (In Japanese).
195	Warm temperate	Nagoya, Japan	EA	Ligustrum japonicum	66	2.91	1.64	1.2	1.1	1.3	0.000113097	9.50E-05	0.0437	0.407935	Ishii-Tadaki	Ishii, H. & Tadaki, Y. Nagoya University forest science 19, 197-206 (2000). (In Japanese).
207	Warm temperate	Nagoya, Japan	EA	Ligustrum japonicum	67	1.87	1.39	0.8	0.7	1.3	5.03E-05	3.85E-05	0.0117	0.106417	Ishii-Tadaki	Ishii, H. & Tadaki, Y. Nagoya University forest science 19, 197-206 (2000). (In Japanese).
204	Warm temperate	Nagoya, Japan	EA	Eurya japonica	70	2.7	1.43	1.5	1.7	1.3	0.000176715	0.00022698	0.0272	0.273173	Ishii-Tadaki	Ishii, H. & Tadaki, Y. Nagoya University forest science 19, 197-206 (2000). (In Japanese).
200	Warm temperate	Nagoya, Japan	EA	Eurya japonica	73	5.68	1.54	3.3	3.9	1.3	0.000855299	0.001194591	0.1478	1.568988	Ishii-Tadaki	Ishii, H. & Tadaki, Y. Nagoya University forest science 19, 197-206 (2000). (In Japanese).
170	Warm temperate	Nagoya, Japan	EA	Eurya japonica	74	5.98	2.58	4.4	4.3	1.3	0.001520531	0.001452201	0.3117	3.156254	Ishii-Tadaki	Ishii, H. & Tadaki, Y. Nagoya University forest science 19, 197-206 (2000). (In Japanese).
187	Warm temperate	Nagoya, Japan	EA	Eurya japonica	76	4.03	1.77	2.8	2.9	1.3	0.000615752	0.00066052	0.155	1.8125184	Ishii-Tadaki	Ishii, H. & Tadaki, Y. Nagoya University forest science 19, 197-206 (2000). (In Japanese).
166	Warm temperate	Nagoya, Japan	EA	Eurya japonica	77	5.02	2.93	4.1	3.1	1.3	0.001320254	0.000754768	0.1255	1.415401	Ishii-Tadaki	Ishii, H. & Tadaki, Y. Nagoya University forest science 19, 197-206 (2000). (In Japanese).
209	Warm temperate	Nagoya, Japan	EA	Eurya japonica	81	3.62	1.34	2.4	2.3	1.3	0.000452389	0.000415476	0.093	1.125073	Ishii-Tadaki	Ishii, H. & Tadaki, Y. Nagoya University forest science 19, 197-206 (2000). (In Japanese).
180	Warm temperate	Nagoya, Japan	EA	Eurya japonica	83	3.95	2	2.6	1.9	1.3	0.000530929	0.000283529	0.1903	2.213111	Ishii-Tadaki	Ishii, H. & Tadaki, Y. Nagoya University forest science 19, 197-206 (2000). (In Japanese).
177	Warm temperate	Nagoya, Japan	EA	Eurya japonica	84	4.3	2.04	2.5	2.6	1.3	0.000490874	0.000530929	0.168	1.889422	Ishii-Tadaki	Ishii, H. & Tadaki, Y. Nagoya University forest science 19, 197-206 (2000). (In Japanese).
191	Warm temperate	Nagoya, Japan	EA	Eurya japonica	85	3.23	1.68	2.3	2.3	1.3	0.000415476	0.000415476	0.0695	0.935228	Ishii-Tadaki	Ishii, H. & Tadaki, Y. Nagoya University forest science 19, 197-206 (2000). (In Japanese).
189	Warm temperate	Nagoya, Japan	EA	Eurya japonica	87	4	1.75	1.9	1.8	1.3	0.000283529	0.000254469	0.074	0.814089	Ishii-Tadaki	Ishii, H. & Tadaki, Y. Nagoya University forest science 19, 197-206 (2000). (In Japanese).
199	Warm temperate	Nagoya, Japan	EA	Eurya japonica	89	3.46	1.56	2.5	2.9	1.3	0.000490874	0.00066052	0.0866	1.0120584	Ishii-Tadaki	Ishii, H. & Tadaki, Y. Nagoya University forest science 19, 197-206 (2000). (In Japanese).
845	Warm temperate	Nagoya, Japan	DA	Quercus serrata	222	15.5	2.48	17.3	19.8	1.3	0.023506182	0.03079075	6.4209	194.087319	Ishii-Tadaki	Ishii, H. & Tadaki, Y. Nagoya University forest science 19, 197-206 (2000). (In Japanese).
160	Warm temperate	Nagoya, Japan	EA	Ilex pedunculosa	225	7.21	3.34	8.7	7.1	1.3	0.005944679	0.003959192	1.0005	11.751884	Ishii-Tadaki	Ishii, H. & Tadaki, Y. Nagoya University forest science 19, 197-206 (2000). (In Japanese).
841	Warm temperate	Nagoya, Japan	DA	Quercus serrata	226	11.1	5.8	8.2	7.5	1.3	0.005281017	0.004417865	0.3921	6.498291	Ishii-Tadaki	Ishii, H. & Tadaki, Y. Nagoya University forest science 19, 197-206 (2000). (In Japanese).
864	Warm temperate	Nagoya, Japan	DA	Quercus variabilis	254	15.76	4.17	14	13.7	1.3	0.015393804	0.014741138	1.5904	14.426106	Ishii-Tadaki	Ishii, H. & Tadaki, Y. Nagoya University forest science 19, 197-206 (2000). (In Japanese).
164	Warm temperate	Nagoya, Japan	EA	Eurya japonica	255	5.87	3.17	4.8	4.3	1.3	0.001809557	0.001452201	0.4306	4.4796	Ishii-Tadaki	Ishii, H. & Tadaki, Y. Nagoya University forest science 19, 197-206 (2000). (In Japanese).
157	Warm temperate	Nagoya, Japan	EA	Ilex pedunculosa	256	7.37	3.88	6.8	5	1.3	0.003631681	0.001963495	0.5489	5.967207	Ishii-Tadaki	Ishii, H. & Tadaki, Y. Nagoya University forest science 19, 197-206 (2000). (In Japanese).
167	Warm temperate	Nagoya, Japan	EA	Eurya japonica	257	5.08	2.69	4.1	3.6	1.3	0.001320254	0.001017876	0.2716	2.781919	Ishii-Tadaki	Ishii, H. & Tadaki, Y. Nagoya University forest science 19, 197-206 (2000). (In Japanese).
192	Warm temperate	Nagoya, Japan	EA	Eurya japonica	259	3.98	1.67	3.6	3.5	1.3	0.001017876	0.000962113	0.5381	4.114806	Ishii-Tadaki	Ishii, H. & Tadaki, Y. Nagoya University forest science 19, 197-206 (2000). (In Japanese).
861	Warm temperate	Nagoya, Japan	DA	Quercus variabilis	260	9.12	5.76	7.7	5.3	1.3	0.004656626	0.002206183	0.2345	3.225847	Ishii-Tadaki	Ishii, H. & Tadaki, Y. Nagoya University forest science 19, 197-206 (2000). (In Japanese).
862	Warm temperate	Nagoya, Japan	DA	Quercus variabilis	261	15.76	5.3	25.8	18.4	1.3	0.052279243	0.02659044	4.0955	43.552219	Ishii-Tadaki	Ishii, H. & Tadaki, Y. Nagoya University forest science 19, 197-206 (2000). (In Japanese).
159	Warm temperate	Nagoya, Japan	EA	Ilex pedunculosa	262	7.08	3.7	7.2	5.3	1.3	0.004071504	0.002206183	0.8437	8.554479	Ishii-Tadaki	Ishii, H. & Tadaki, Y. Nagoya University forest science 19, 197-206 (2000). (In Japanese).
874	Warm temperate	Nagoya, Japan	DA	Sorbus alnifolia	263	8.54	1.88	8.6	9.1	1.3	0.005808805	0.006503882	1.0298	20.218275	Ishii-Tadaki	Ishii, H. & Tadaki, Y. Nagoya University forest science 19, 197-206 (2000). (In Japanese).
169	Warm temperate	Nagoya, Japan	EA	Quercus glauca	265	8.31	2.62	6.7	6.1	1.3	0.003525652	0.002922467	0.639	7.181336	Ishii-Tadaki	Ishii, H. & Tadaki, Y. Nagoya University forest science 19, 197-206 (2000). (In Japanese).
858	Warm temperate	Nagoya, Japan	DA	Quercus variabilis	266	15.7	9.09	18.5	13.4	1.3	0.026880252	0.014102609	6.2472	55.08021	Ishii-Tadaki	Ishii, H. & Tadaki, Y. Nagoya University forest science 19, 197-206 (2000). (In Japanese).
156	Warm temperate	Nagoya, Japan	EA	Ilex pedunculosa	267	7.12	4.01	7.4	6.4	1.3	0.00430084	0.003216991	0.4832	4.221329	Ishii-Tadaki	Ishii, H. & Tadaki, Y. Nagoya University forest science 19, 197-206 (2000). (In Japanese).
857	Warm temperate	Nagoya, Japan	DA	Quercus variabilis	271	16.1	9.21	16.6	11	1.3	0.021642432	0.009503318	2.3694	21.82602	Ishii-Tadaki	Ishii, H. & Tadaki, Y. Nagoya University forest science 19, 197-206 (2000). (In Japanese).
179	Warm temperate	Nagoya, Japan	EA	Eurya japonica	272	5.63	2	4.2	4.4	1.3	0.001385442	0.001520531	0.3148	3.372001	Ishii-Tadaki	Ishii, H. & Tadaki, Y. Nagoya University forest science 19, 197-206 (2000). (In Japanese).
844	Warm temperate	Nagoya, Japan	DA	Quercus serrata	325	17.53	3.7	34.4	30.6	1.3	0.092940877	0.073541542	21.2495	244.986161	Ishii-Tadaki	Ishii, H. & Tadaki, Y. Nagoya University forest science 19, 197-206 (2000). (In Japanese).
843	Warm temperate	Nagoya, Japan	DA	Quercus serrata	326	8.32	4.95	5.5	4.3	1.3	0.002375829	0.001452201	0.2638	5.319652	Ishii-Tadaki	Ishii, H. & Tadaki, Y. Nagoya University forest science 19, 197-206 (2000). (In Japanese).
859	Warm temperate	Nagoya, Japan	DA	Quercus variabilis	328	14.9	6.7	22.8	12.3	1.3	0.040828138	0.011882289	2.8063	29.7551	Ishii-Tadaki	Ishii, H. & Tadaki, Y. Nagoya University forest science 19, 197-206 (2000). (In Japanese).
860	Warm temperate	Nagoya, Japan	DA	Quercus variabilis	330	17.43	6.51	20.2	15	1.3	0.032047387	0.017671459	6.8998	59.196275	Ishii-Tadaki	Ishii, H. & Tadaki, Y. Nagoya University forest science 19, 197-206 (2000). (In Japanese).
188	Warm temperate	Nagoya, Japan	EA	Eurya japonica	355	5.64	1.76	4.7	4.7	1.3	0.001734945	0.001734945	0.4102	4.728786	Ishii-Tadaki	Ishii, H. & Tadaki, Y. Nagoya University forest science 19, 197-206 (2000). (In Japanese).
840	Warm temperate	Nagoya, Japan	DA	Quercus serrata	356	16.02	7.2	20.2	13.1	1.3	0.032047387	0.013478218	4.7253	68.327841	Ishii-Tadaki	Ishii, H. & Tadaki, Y. Nagoya University forest science 19, 197-206 (2000). (In Japanese).
181	Warm temperate	Nagoya, Japan	EA	Vaccinium bracteatum	363	4.45	1.94	4	3.8	1.3	0.001256637	0.001134115	0.2371	3.949463	Ishii-Tadaki	Ishii, H. & Tadaki, Y. Nagoya University forest science 19, 197-206 (2000). (In Japanese).
184	Warm temperate	Nagoya, Japan	EA	Eurya japonica	3551	3.23	1.86	2	2.1	1.3	0.000314159	0.000346361	0.0693	0.941158	Ishii-Tadaki	Ishii, H. & Tadaki, Y. Nagoya University forest science 19, 197-206 (2000). (In Japanese).
93	Boreal	Oymyakon, Siberia, Russia	DG	Larix cajanderi	560	3.72	1.52	5.09	4.9	1.3	0.002034817	0.001885741	0.159	NA	Kajimoto	Kajimoto et al (umpublished)
133	Cool temperate	Sapporo, Hokkaido, Japan	EG	Picea glehnii	6	13.25	7.85	15.3	11.1	1.3	0.018385386	0.009676891	10.9	NA	Aizawa	Aizawa et al. Hoppo Shinrin Kenkyuu 60, 93-99. (2012) https://doi.org/10.24494/jfsh.60.0_93
139	Cool temperate	Sapporo, Hokkaido, Japan	EG	Picea glehnii	13	12.2	5.85	11.9	9.7	1.3	0.011122023	0.007389811	4.3	NA	Aizawa	Aizawa et al. Hoppo Shinrin Kenkyuu 60, 93-99. (2012) https://doi.org/10.24494/jfsh.60.0_93
134	Cool temperate	Sapporo, Hokkaido, Japan	EG	Picea glehnii	18	6.73	4.73	5.9	3.1	1.3	0.002733971	0.000754768	0.3	NA	Aizawa	Aizawa et al. Hoppo Shinrin Kenkyuu 60, 93-99. (2012) https://doi.org/10.24494/jfsh.60.0_93
142	Cool temperate	Sapporo, Hokkaido, Japan	EG	Picea glehnii	38	13.88	7.75	15	11	1.3	0.017671459	0.009503318	6.9	NA	Aizawa	Aizawa et al. Hoppo Shinrin Kenkyuu 60, 93-99. (2012) https://doi.org/10.24494/jfsh.60.0_93
136	Cool temperate	Sapporo, Hokkaido, Japan	EG	Picea glehnii	44	9.23	5.93	8	4.7	1.3	0.005026548	0.001734945	1.2	NA	Aizawa	Aizawa et al. Hoppo Shinrin Kenkyuu 60, 93-99. (2012) https://doi.org/10.24494/jfsh.60.0_93
140	Cool temperate	Sapporo, Hokkaido, Japan	EG	Picea glehnii	47	10.54	6.4	9.4	8.1	1.3	0.006939778	0.005152997	2.1	NA	Aizawa	Aizawa et al. Hoppo Shinrin Kenkyuu 60, 93-99. (2012) https://doi.org/10.24494/jfsh.60.0_93
137	Cool temperate	Sapporo, Hokkaido, Japan	EG	Picea glehnii	55	9.74	6.4	11.8	7	1.3	0.010935884	0.003848451	2.9	NA	Aizawa	Aizawa et al. Hoppo Shinrin Kenkyuu 60, 93-99. (2012) https://doi.org/10.24494/jfsh.60.0_93
141	Cool temperate	Sapporo, Hokkaido, Japan	EG	Picea glehnii	71	10	4.66	14.3	10.8	1.3	0.016060607	0.009160884	6.8	NA	Aizawa	Aizawa et al. Hoppo Shinrin Kenkyuu 60, 93-99. (2012) https://doi.org/10.24494/jfsh.60.0_93
143	Cool temperate	Sapporo, Hokkaido, Japan	EG	Picea glehnii	81	13.3	6.8	16.9	12.6	1.3	0.022431757	0.012468981	11.3	NA	Aizawa	Aizawa et al. Hoppo Shinrin Kenkyuu 60, 93-99. (2012) https://doi.org/10.24494/jfsh.60.0_93
138	Cool temperate	Sapporo, Hokkaido, Japan	EG	Picea glehnii	85	10.29	6.05	14.9	9.9	1.3	0.017436625	0.007697687	6.6	NA	Aizawa	Aizawa et al. Hoppo Shinrin Kenkyuu 60, 93-99. (2012) https://doi.org/10.24494/jfsh.60.0_93
135	Cool temperate	Sapporo, Hokkaido, Japan	EG	Picea glehnii	86	12.45	6.55	12.9	9.9	1.3	0.013069811	0.007697687	8.9	NA	Aizawa	Aizawa et al. Hoppo Shinrin Kenkyuu 60, 93-99. (2012) https://doi.org/10.24494/jfsh.60.0_93
368	Cool temperate	Sapporo, Hokkaido, Japan	EG	Picea jezoensis	G]}cNPK6NN016 25	11.1	6.7	11.9	9.6	1.3	0.011122023	0.007238229	4.5	NA	Aizawa	Aizawa et al. Hoppo Shinrin Kenkyuu 60, 93-99. (2012) https://doi.org/10.24494/jfsh.60.0_93
367	Cool temperate	Sapporo, Hokkaido, Japan	EG	Picea jezoensis	G]}cNPK6NN016 63	10.18	7.1	8.8	5.1	1.3	0.006082123	0.002042821	1.3	NA	Aizawa	Aizawa et al. Hoppo Shinrin Kenkyuu 60, 93-99. (2012) https://doi.org/10.24494/jfsh.60.0_93
366	Cool temperate	Sapporo, Hokkaido, Japan	EG	Picea jezoensis	G]}cNPK6NN016 87	12.03	7.15	15.3	10.8	1.3	0.018385386	0.009160884	5.7	NA	Aizawa	Aizawa et al. Hoppo Shinrin Kenkyuu 60, 93-99. (2012) https://doi.org/10.24494/jfsh.60.0_93
365	Cool temperate	Sapporo, Hokkaido, Japan	EG	Picea jezoensis	G]}cNPKNo14 83	10.8	6.46	15	9.9	1.3	0.017671459	0.007697687	4.2	NA	Aizawa	Aizawa et al. Hoppo Shinrin Kenkyuu 60, 93-99. (2012) https://doi.org/10.24494/jfsh.60.0_93
355	Cool temperate	Sapporo, Hokkaido, Japan	EG	Picea jezoensis	G]}c³{ìNo15 35	10.01	7.2	12.1	8.1	1.3	0.011499015	0.005152997	2.7	NA	Aizawa	Aizawa et al. Hoppo Shinrin Kenkyuu 60, 93-99. (2012) https://doi.org/10.24494/jfsh.60.0_93
356	Cool temperate	Sapporo, Hokkaido, Japan	EG	Picea jezoensis	G]}c³{ìNo15 82	11.66	5.95	15	11.9	1.3	0.017671459	0.011122023	6.1	NA	Aizawa	Aizawa et al. Hoppo Shinrin Kenkyuu 60, 93-99. (2012) https://doi.org/10.24494/jfsh.60.0_93
357	Cool temperate	Sapporo, Hokkaido, Japan	EG	Picea jezoensis	G]}c³{ìNo15 88	9.96	6.35	9.2	5.7	1.3	0.00664761	0.002551759	1.7	NA	Aizawa	Aizawa et al. Hoppo Shinrin Kenkyuu 60, 93-99. (2012) https://doi.org/10.24494/jfsh.60.0_93
358	Cool temperate	Sapporo, Hokkaido, Japan	EG	Picea jezoensis	G]}c³{ìNo17 12	10.72	4.44	12.7	11.1	1.3	0.012667687	0.009676891	5	NA	Aizawa	Aizawa et al. Hoppo Shinrin Kenkyuu 60, 93-99. (2012) https://doi.org/10.24494/jfsh.60.0_93
359	Cool temperate	Sapporo, Hokkaido, Japan	EG	Picea jezoensis	G]}c³{ìNo17 15	9.99	5.9	10	7.3	1.3	0.007853982	0.004185387	2.5	NA	Aizawa	Aizawa et al. Hoppo Shinrin Kenkyuu 60, 93-99. (2012) https://doi.org/10.24494/jfsh.60.0_93
360	Cool temperate	Sapporo, Hokkaido, Japan	EG	Picea jezoensis	G]}c³{ìNo17 86	11.37	6.78	12.7	9.2	1.3	0.012667687	0.00664761	3.7	NA	Aizawa	Aizawa et al. Hoppo Shinrin Kenkyuu 60, 93-99. (2012) https://doi.org/10.24494/jfsh.60.0_93
218	Cool temperate	Sapporo, Hokkaido, Japan	EG	Abies sachalinensis	gh}cNPK_No9 149	14.83	7.8	24	16.2	1.3	0.045238934	0.020611989	17.06	88	Aizawa	Aizawa et al. Hoppo Shinrin Kenkyuu 60, 93-99. (2012) https://doi.org/10.24494/jfsh.60.0_93
220	Cool temperate	Sapporo, Hokkaido, Japan	EG	Abies sachalinensis	gh}cNPK_No9 179	13.46	6.33	17	12.4	1.3	0.022698007	0.012076282	7.98	36.3	Aizawa	Aizawa et al. Hoppo Shinrin Kenkyuu 60, 93-99. (2012) https://doi.org/10.24494/jfsh.60.0_93
221	Cool temperate	Sapporo, Hokkaido, Japan	EG	Abies sachalinensis	gh}cNPK_No9 56	11.74	7.14	13.4	8.4	1.3	0.014102609	0.005541769	NA	33.8	Aizawa	Aizawa et al. Hoppo Shinrin Kenkyuu 60, 93-99. (2012) https://doi.org/10.24494/jfsh.60.0_93
219	Cool temperate	Sapporo, Hokkaido, Japan	EG	Abies sachalinensis	gh}cNPK_No9 76	13.8	4.75	21.4	16.2	1.3	0.035968094	0.020611989	NA	98.8	Aizawa	Aizawa et al. Hoppo Shinrin Kenkyuu 60, 93-99. (2012) https://doi.org/10.24494/jfsh.60.0_93
222	Cool temperate	Sapporo, Hokkaido, Japan	EG	Abies sachalinensis	gh}cNPK_No9 89	10.01	6.71	7.2	4.6	1.3	0.004071504	0.001661903	1.04	6.5	Aizawa	Aizawa et al. Hoppo Shinrin Kenkyuu 60, 93-99. (2012) https://doi.org/10.24494/jfsh.60.0_93
214	Cool temperate	Sapporo, Hokkaido, Japan	EG	Abies sachalinensis	gh}c³{ìNo8 122	11.65	3.96	19	15.6	1.3	0.028352874	0.01911345	11.97	70.7	Aizawa	Aizawa et al. Hoppo Shinrin Kenkyuu 60, 93-99. (2012) https://doi.org/10.24494/jfsh.60.0_93
217	Cool temperate	Sapporo, Hokkaido, Japan	EG	Abies sachalinensis	gh}c³{ìNo8 133	8.88	3.85	7.8	6.4	1.3	0.004778362	0.003216991	NA	12	Aizawa	Aizawa et al. Hoppo Shinrin Kenkyuu 60, 93-99. (2012) https://doi.org/10.24494/jfsh.60.0_93
215	Cool temperate	Sapporo, Hokkaido, Japan	EG	Abies sachalinensis	gh}c³{ìNo8 65	12.08	4.75	15	13.2	1.3	0.017671459	0.013684778	NA	58.4	Aizawa	Aizawa et al. Hoppo Shinrin Kenkyuu 60, 93-99. (2012) https://doi.org/10.24494/jfsh.60.0_93
216	Cool temperate	Sapporo, Hokkaido, Japan	EG	Abies sachalinensis	gh}c³{ìNo8 94	9.88	2.14	11.4	11.8	1.3	0.010207035	0.010935884	5.04	29.2	Aizawa	Aizawa et al. Hoppo Shinrin Kenkyuu 60, 93-99. (2012) https://doi.org/10.24494/jfsh.60.0_93
333	Tropical rain forest	southwestern Cambosia	EA	Unknown	40	5.7	3.9	4.8	3.3	1.3	0.001809557	0.000855299	0.075	0.943	Hozumi et al	Hozumi, K. et al. Nature and life in southeast asia Vol VI, pp1-56 (1969)
324	Tropical rain forest	southwestern Cambosia	EA	San bok unkrong (Beilschmiedia ?)	42	12.7	7.1	7.6	4.9	1.3	0.00453646	0.001885741	1.221	15.327	Hozumi et al	Hozumi, K. et al. Nature and life in southeast asia Vol VI, pp1-56 (1969)
325	Tropical rain forest	southwestern Cambosia	EA	Unknown	43	15.3	11.3	14.6	8.1	1.3	0.016741547	0.005152997	2.698	25.461	Hozumi et al	Hozumi, K. et al. Nature and life in southeast asia Vol VI, pp1-56 (1969)
317	Tropical rain forest	southwestern Cambosia	EA	Kong tuot prei	44	6.8	3.4	5	3.8	1.3	0.001963495	0.001134115	0.12	2.157	Hozumi et al	Hozumi, K. et al. Nature and life in southeast asia Vol VI, pp1-56 (1969)
350	Tropical rain forest	southwestern Cambosia	EA	Phdiek (Anisoptera)	45	44.2	18.5	133.2	112.5	1.3	1.393472271	0.994019551	182.53	1573.3	Hozumi et al	Hozumi, K. et al. Nature and life in southeast asia Vol VI, pp1-56 (1969)
299	Tropical rain forest	southwestern Cambosia	EA	Angkot khmau (Diospyros)	46	7.2	6.6	8.7	2.7	1.3	0.005944679	0.000572555	0.144	1.446	Hozumi et al	Hozumi, K. et al. Nature and life in southeast asia Vol VI, pp1-56 (1969)
273	Tropical rain forest	southwestern Cambosia	EA	Anquin suwa (Saraca)	48	8.3	3.1	5.5	4.7	1.3	0.002375829	0.001734945	0.562	8.164	Hozumi et al	Hozumi, K. et al. Nature and life in southeast asia Vol VI, pp1-56 (1969)
300	Tropical rain forest	southwestern Cambosia	EA	San bok unkrong (Beilschmiedia ?)	49	7.65	5.7	5.2	2.1	1.3	0.002123717	0.000346361	0.216	2.712	Hozumi et al	Hozumi, K. et al. Nature and life in southeast asia Vol VI, pp1-56 (1969)
308	Tropical rain forest	southwestern Cambosia	EA	Slorat (Lithocarpus)	50	10.3	5.2	6.8	5.4	1.3	0.003631681	0.002290221	1.214	13.104	Hozumi et al	Hozumi, K. et al. Nature and life in southeast asia Vol VI, pp1-56 (1969)
309	Tropical rain forest	southwestern Cambosia	EA	Slorat (Lithocarpus)	51	10.3	4.6	7.5	6.5	1.3	0.004417865	0.003318307	1.72	18.564	Hozumi et al	Hozumi, K. et al. Nature and life in southeast asia Vol VI, pp1-56 (1969)
302	Tropical rain forest	southwestern Cambosia	EA	Troyung	56	8.1	5.7	5.2	2.9	1.3	0.002123717	0.00066052	0.413	4.883	Hozumi et al	Hozumi, K. et al. Nature and life in southeast asia Vol VI, pp1-56 (1969)
326	Tropical rain forest	southwestern Cambosia	EA	Unknown	57	14	7.6	12	9.1	1.3	0.011309734	0.006503882	4.518	61.824	Hozumi et al	Hozumi, K. et al. Nature and life in southeast asia Vol VI, pp1-56 (1969)
349	Tropical rain forest	southwestern Cambosia	EA	Unknown	63	7.2	5.5	4.7	3.5	1.3	0.001734945	0.000962113	0.219	1.771	Hozumi et al	Hozumi, K. et al. Nature and life in southeast asia Vol VI, pp1-56 (1969)
327	Tropical rain forest	southwestern Cambosia	EA	Unknown	112	9.1	7.3	6.1	3.9	1.3	0.002922467	0.001194591	1.107	11.151	Hozumi et al	Hozumi, K. et al. Nature and life in southeast asia Vol VI, pp1-56 (1969)
318	Tropical rain forest	southwestern Cambosia	EA	Prodat phnom	113	11	6.8	10.4	7.3	1.3	0.008494867	0.004185387	1.18	16.905	Hozumi et al	Hozumi, K. et al. Nature and life in southeast asia Vol VI, pp1-56 (1969)
306	Tropical rain forest	southwestern Cambosia	EA	Troyung	114	11.3	9	8.7	4.1	1.3	0.005944679	0.001320254	0.653	7.71	Hozumi et al	Hozumi, K. et al. Nature and life in southeast asia Vol VI, pp1-56 (1969)
323	Tropical rain forest	southwestern Cambosia	EA	Chuwai huowat	115	11.3	6.6	7	5	1.3	0.003848451	0.001963495	0.471	3.483	Hozumi et al	Hozumi, K. et al. Nature and life in southeast asia Vol VI, pp1-56 (1969)
338	Tropical rain forest	southwestern Cambosia	EA	Chang ko koh (Myristica)	116	24	14	37	23	1.3	0.107521009	0.041547563	12.809	123.861	Hozumi et al	Hozumi, K. et al. Nature and life in southeast asia Vol VI, pp1-56 (1969)
284	Tropical rain forest	southwestern Cambosia	EA	San bok unkrong (Beilschmiedia ?)	117	12.7	9.8	7.2	3.4	1.3	0.004071504	0.00090792	0.548	6.878	Hozumi et al	Hozumi, K. et al. Nature and life in southeast asia Vol VI, pp1-56 (1969)
298	Tropical rain forest	southwestern Cambosia	EA	Rong (Garcinia)	118	11.5	8.2	11.8	8.2	1.3	0.010935884	0.005281017	1.025	10.325	Hozumi et al	Hozumi, K. et al. Nature and life in southeast asia Vol VI, pp1-56 (1969)
328	Tropical rain forest	southwestern Cambosia	EA	Unknown	119	8.3	5.2	5.3	4	1.3	0.002206183	0.001256637	0.537	6.13	Hozumi et al	Hozumi, K. et al. Nature and life in southeast asia Vol VI, pp1-56 (1969)
288	Tropical rain forest	southwestern Cambosia	EA	Unknown	120	6.6	5.2	5	1.5	1.3	0.001963495	0.000176715	0.057	0.856	Hozumi et al	Hozumi, K. et al. Nature and life in southeast asia Vol VI, pp1-56 (1969)
337	Tropical rain forest	southwestern Cambosia	EA	Unknown	121	19	9.2	27.4	19.5	1.3	0.058964553	0.029864765	4.627	44.352	Hozumi et al	Hozumi, K. et al. Nature and life in southeast asia Vol VI, pp1-56 (1969)
310	Tropical rain forest	southwestern Cambosia	EA	Sanbol lowain (Cinnamomum)	123	8.3	4.8	5.3	3.8	1.3	0.002206183	0.001134115	0.331	4.551	Hozumi et al	Hozumi, K. et al. Nature and life in southeast asia Vol VI, pp1-56 (1969)
289	Tropical rain forest	southwestern Cambosia	EA	San bok unkrong (Beilschmiedia ?)	124	8.4	6.15	8.2	4	1.3	0.005281017	0.001256637	1.08	13.559	Hozumi et al	Hozumi, K. et al. Nature and life in southeast asia Vol VI, pp1-56 (1969)
342	Tropical rain forest	southwestern Cambosia	EA	Chuwai huowat	125	15.9	12.4	21.1	13.1	1.3	0.034966712	0.013478218	4	29.565	Hozumi et al	Hozumi, K. et al. Nature and life in southeast asia Vol VI, pp1-56 (1969)
336	Tropical rain forest	southwestern Cambosia	EA	Cham cha chumoal (Pedocarpus)	126	17.2	9.3	16.6	12.3	1.3	0.021642432	0.011882289	2.675	20.064	Hozumi et al	Hozumi, K. et al. Nature and life in southeast asia Vol VI, pp1-56 (1969)
335	Tropical rain forest	southwestern Cambosia	EA	Propro	127	18.4	9.6	19	14	1.3	0.028352874	0.015393804	3.481	40.474	Hozumi et al	Hozumi, K. et al. Nature and life in southeast asia Vol VI, pp1-56 (1969)
345	Tropical rain forest	southwestern Cambosia	EA	Unknown	128	11.4	6.9	8.1	6.8	1.3	0.005152997	0.003631681	2.024	23.804	Hozumi et al	Hozumi, K. et al. Nature and life in southeast asia Vol VI, pp1-56 (1969)
346	Tropical rain forest	southwestern Cambosia	EA	Unknown	137	9.9	3.9	5.2	4.2	1.3	0.002123717	0.001385442	0.615	9.867	Hozumi et al	Hozumi, K. et al. Nature and life in southeast asia Vol VI, pp1-56 (1969)
347	Tropical rain forest	southwestern Cambosia	EA	Unknown	147	10.5	7.7	7.2	4.8	1.3	0.004071504	0.001809557	1.092	9.654	Hozumi et al	Hozumi, K. et al. Nature and life in southeast asia Vol VI, pp1-56 (1969)
334	Tropical rain forest	southwestern Cambosia	EA	Unknown	175	9.5	5.8	5.3	3.8	1.3	0.002206183	0.001134115	0.461	4.354	Hozumi et al	Hozumi, K. et al. Nature and life in southeast asia Vol VI, pp1-56 (1969)
285	Tropical rain forest	southwestern Cambosia	EA	San bok unkrong (Beilschmiedia ?)	178	11.3	5.3	9.2	7.8	1.3	0.00664761	0.004778362	2.441	30.654	Hozumi et al	Hozumi, K. et al. Nature and life in southeast asia Vol VI, pp1-56 (1969)
311	Tropical rain forest	southwestern Cambosia	EA	Krotum prei	179	11	6.7	6.5	5.3	1.3	0.003318307	0.002206183	1.227	12.206	Hozumi et al	Hozumi, K. et al. Nature and life in southeast asia Vol VI, pp1-56 (1969)
293	Tropical rain forest	southwestern Cambosia	EA	Rong (Garcinia)	180	9.27	5.57	6.6	4.7	1.3	0.003421194	0.001734945	1.353	13.629	Hozumi et al	Hozumi, K. et al. Nature and life in southeast asia Vol VI, pp1-56 (1969)
329	Tropical rain forest	southwestern Cambosia	EA	Unknown	181	15.1	8	14.1	10.9	1.3	0.015614501	0.009331316	5.179	53.482	Hozumi et al	Hozumi, K. et al. Nature and life in southeast asia Vol VI, pp1-56 (1969)
307	Tropical rain forest	southwestern Cambosia	EA	Pring bai (Myrtaceae ?)	183	8.4	4.5	4.9	2.8	1.3	0.001885741	0.000615752	0.368	4.187	Hozumi et al	Hozumi, K. et al. Nature and life in southeast asia Vol VI, pp1-56 (1969)
275	Tropical rain forest	southwestern Cambosia	EA	Anquin suwa (Saraca)	184	6.1	5.2	6.5	1.3	1.3	0.003318307	0.000132732	0.022	0.314	Hozumi et al	Hozumi, K. et al. Nature and life in southeast asia Vol VI, pp1-56 (1969)
276	Tropical rain forest	southwestern Cambosia	EA	Anquin suwa (Saraca)	186	11.5	7.05	6	4.5	1.3	0.002827433	0.001590431	0.743	10.802	Hozumi et al	Hozumi, K. et al. Nature and life in southeast asia Vol VI, pp1-56 (1969)
294	Tropical rain forest	southwestern Cambosia	EA	Rong (Garcinia)	187	8.2	4	5	3.9	1.3	0.001963495	0.001194591	1.246	12.553	Hozumi et al	Hozumi, K. et al. Nature and life in southeast asia Vol VI, pp1-56 (1969)
277	Tropical rain forest	southwestern Cambosia	EA	Anquin suwa (Saraca)	188	8.5	5.8	4.5	3	1.3	0.001590431	0.000706858	0.508	7.41	Hozumi et al	Hozumi, K. et al. Nature and life in southeast asia Vol VI, pp1-56 (1969)
295	Tropical rain forest	southwestern Cambosia	EA	Rong (Garcinia)	189	8.8	4.1	6.7	5.8	1.3	0.003525652	0.002642079	2.37	23.871	Hozumi et al	Hozumi, K. et al. Nature and life in southeast asia Vol VI, pp1-56 (1969)
305	Tropical rain forest	southwestern Cambosia	EA	Unknown	190	8.3	5.7	5	3.6	1.3	0.001963495	0.001017876	0.902	9.086	Hozumi et al	Hozumi, K. et al. Nature and life in southeast asia Vol VI, pp1-56 (1969)
297	Tropical rain forest	southwestern Cambosia	EA	Unknown	191	9.7	6.7	10.1	7	1.3	0.008011847	0.003848451	0.464	4.613	Hozumi et al	Hozumi, K. et al. Nature and life in southeast asia Vol VI, pp1-56 (1969)
274	Tropical rain forest	southwestern Cambosia	EA	Anquin suwa (Saraca)	192	8.5	3.5	4.9	4.4	1.3	0.001885741	0.001520531	0.821	11.932	Hozumi et al	Hozumi, K. et al. Nature and life in southeast asia Vol VI, pp1-56 (1969)
301	Tropical rain forest	southwestern Cambosia	EA	Troyung	192	7	4.5	5	3.6	1.3	0.001963495	0.001017876	1.196	14.135	Hozumi et al	Hozumi, K. et al. Nature and life in southeast asia Vol VI, pp1-56 (1969)
286	Tropical rain forest	southwestern Cambosia	EA	San bok unkrong (Beilschmiedia ?)	193	10.9	6.5	6.4	4.1	1.3	0.003216991	0.001320254	0.829	10.415	Hozumi et al	Hozumi, K. et al. Nature and life in southeast asia Vol VI, pp1-56 (1969)
278	Tropical rain forest	southwestern Cambosia	EA	Anquin suwa (Saraca)	194	10.2	5.9	5.9	4.1	1.3	0.002733971	0.001320254	0.436	6.343	Hozumi et al	Hozumi, K. et al. Nature and life in southeast asia Vol VI, pp1-56 (1969)
296	Tropical rain forest	southwestern Cambosia	EA	Rong (Garcinia)	195	8.9	5.4	5.5	3.5	1.3	0.002375829	0.000962113	0.574	5.782	Hozumi et al	Hozumi, K. et al. Nature and life in southeast asia Vol VI, pp1-56 (1969)
287	Tropical rain forest	southwestern Cambosia	EA	San bok unkrong (Beilschmiedia ?)	196	9.3	5.1	5.7	4.9	1.3	0.002551759	0.001885741	0.783	9.825	Hozumi et al	Hozumi, K. et al. Nature and life in southeast asia Vol VI, pp1-56 (1969)
343	Tropical rain forest	southwestern Cambosia	EA	Pro ang surak thom (Calophullum ?)	204	24.7	10	41.3	34	1.3	0.133964579	0.090792028	23.611	233.079	Hozumi et al	Hozumi, K. et al. Nature and life in southeast asia Vol VI, pp1-56 (1969)
344	Tropical rain forest	southwestern Cambosia	EA	Unknown	248	12.5	8	9.3	7.3	1.3	0.006792909	0.004185387	0.711	5.796	Hozumi et al	Hozumi, K. et al. Nature and life in southeast asia Vol VI, pp1-56 (1969)
330	Tropical rain forest	southwestern Cambosia	EA	Unknown	265	7.3	4	12.1	6.9	1.3	0.011499015	0.003739281	1.079	12.726	Hozumi et al	Hozumi, K. et al. Nature and life in southeast asia Vol VI, pp1-56 (1969)
290	Tropical rain forest	southwestern Cambosia	EA	San bok unkrong (Beilschmiedia ?)	266	11.9	6.8	9.9	6.5	1.3	0.007697687	0.003318307	2.035	25.545	Hozumi et al	Hozumi, K. et al. Nature and life in southeast asia Vol VI, pp1-56 (1969)
291	Tropical rain forest	southwestern Cambosia	EA	San bok unkrong (Beilschmiedia ?)	267	6.7	4.5	4.8	3	1.3	0.001809557	0.000706858	0.438	5.502	Hozumi et al	Hozumi, K. et al. Nature and life in southeast asia Vol VI, pp1-56 (1969)
312	Tropical rain forest	southwestern Cambosia	EA	Chu dai	268	7	2	5.7	5.3	1.3	0.002551759	0.002206183	0.433	7.115	Hozumi et al	Hozumi, K. et al. Nature and life in southeast asia Vol VI, pp1-56 (1969)
304	Tropical rain forest	southwestern Cambosia	EA	Unknown	270	8.6	3.5	5.9	5.3	1.3	0.002733971	0.002206183	1.64	16.52	Hozumi et al	Hozumi, K. et al. Nature and life in southeast asia Vol VI, pp1-56 (1969)
322	Tropical rain forest	southwestern Cambosia	EA	Unknown	271	8.8	3.1	5.9	4.7	1.3	0.002733971	0.001734945	0.444	6.538	Hozumi et al	Hozumi, K. et al. Nature and life in southeast asia Vol VI, pp1-56 (1969)
314	Tropical rain forest	southwestern Cambosia	EA	Phaeh	272	8.5	6.4	9.2	7.5	1.3	0.00664761	0.004417865	0.318	5.408	Hozumi et al	Hozumi, K. et al. Nature and life in southeast asia Vol VI, pp1-56 (1969)
292	Tropical rain forest	southwestern Cambosia	EA	Unknown	273	9.9	6	7	3.4	1.3	0.003848451	0.00090792	0.953	9.086	Hozumi et al	Hozumi, K. et al. Nature and life in southeast asia Vol VI, pp1-56 (1969)
320	Tropical rain forest	southwestern Cambosia	EA	Sou sei mon chuwa (Xerospermum)	274	8.3	3.5	7.6	7.7	1.3	0.00453646	0.004656626	1.081	13.566	Hozumi et al	Hozumi, K. et al. Nature and life in southeast asia Vol VI, pp1-56 (1969)
319	Tropical rain forest	southwestern Cambosia	EA	Sou sei mon chuwa (Xerospermum)	275	6.3	2.2	5.2	5.5	1.3	0.002123717	0.002375829	0.218	2.74	Hozumi et al	Hozumi, K. et al. Nature and life in southeast asia Vol VI, pp1-56 (1969)
313	Tropical rain forest	southwestern Cambosia	EA	Chu dai	276	6.3	2.3	5.6	5.5	1.3	0.002463009	0.002375829	0.39	6.41	Hozumi et al	Hozumi, K. et al. Nature and life in southeast asia Vol VI, pp1-56 (1969)
279	Tropical rain forest	southwestern Cambosia	EA	Anquin suwa (Saraca)	278	11.3	4.6	9.4	7.9	1.3	0.006939778	0.00490167	2.894	42.076	Hozumi et al	Hozumi, K. et al. Nature and life in southeast asia Vol VI, pp1-56 (1969)
280	Tropical rain forest	southwestern Cambosia	EA	Anquin suwa (Saraca)	279	10.3	3.65	5.9	5.4	1.3	0.002733971	0.002290221	1.067	15.512	Hozumi et al	Hozumi, K. et al. Nature and life in southeast asia Vol VI, pp1-56 (1969)
316	Tropical rain forest	southwestern Cambosia	EA	Phaeh	280	11	4.8	10.5	8.6	1.3	0.008659015	0.005808805	1.682	28.583	Hozumi et al	Hozumi, K. et al. Nature and life in southeast asia Vol VI, pp1-56 (1969)
281	Tropical rain forest	southwestern Cambosia	EA	Anquin suwa (Saraca)	281	7.3	2.8	5.8	5.7	1.3	0.002642079	0.002551759	0.581	8.447	Hozumi et al	Hozumi, K. et al. Nature and life in southeast asia Vol VI, pp1-56 (1969)
348	Tropical rain forest	southwestern Cambosia	EA	Unknown	289	9.9	7.1	5.6	2.8	1.3	0.002463009	0.000615752	0.11	1.628	Hozumi et al	Hozumi, K. et al. Nature and life in southeast asia Vol VI, pp1-56 (1969)
321	Tropical rain forest	southwestern Cambosia	EA	Yuttao	340	9	5.9	5.9	4	1.3	0.002733971	0.001256637	0.191	2.402	Hozumi et al	Hozumi, K. et al. Nature and life in southeast asia Vol VI, pp1-56 (1969)
339	Tropical rain forest	southwestern Cambosia	EA	Unknown	343	19.4	10.1	24	17.8	1.3	0.045238934	0.024884555	6.934	123.816	Hozumi et al	Hozumi, K. et al. Nature and life in southeast asia Vol VI, pp1-56 (1969)
332	Tropical rain forest	southwestern Cambosia	EA	San bok unkrong (Beilschmiedia ?)	354	15.4	7.4	11.8	9.8	1.3	0.010935884	0.007542964	3.318	41.658	Hozumi et al	Hozumi, K. et al. Nature and life in southeast asia Vol VI, pp1-56 (1969)
282	Tropical rain forest	southwestern Cambosia	EA	Anquin suwa (Saraca)	355	6.9	3.4	5.7	5.2	1.3	0.002551759	0.002123717	0.324	4.71	Hozumi et al	Hozumi, K. et al. Nature and life in southeast asia Vol VI, pp1-56 (1969)
341	Tropical rain forest	southwestern Cambosia	EA	Ang kumo (Schima)	356	25.5	19.2	25.5	12.7	1.3	0.051070516	0.012667687	4.013	43.662	Hozumi et al	Hozumi, K. et al. Nature and life in southeast asia Vol VI, pp1-56 (1969)
331	Tropical rain forest	southwestern Cambosia	EA	San bok unkrong (Beilschmiedia ?)	357	6.2	3.15	4.6	3.2	1.3	0.001661903	0.000804248	0.344	4.323	Hozumi et al	Hozumi, K. et al. Nature and life in southeast asia Vol VI, pp1-56 (1969)
283	Tropical rain forest	southwestern Cambosia	EA	Anquin suwa (Saraca)	358	8	4.4	6.3	5.4	1.3	0.003117245	0.002290221	1.447	21.038	Hozumi et al	Hozumi, K. et al. Nature and life in southeast asia Vol VI, pp1-56 (1969)
303	Tropical rain forest	southwestern Cambosia	EA	Troyung	359	7.7	5.1	5.5	3.9	1.3	0.002375829	0.001194591	0.674	7.967	Hozumi et al	Hozumi, K. et al. Nature and life in southeast asia Vol VI, pp1-56 (1969)
340	Tropical rain forest	southwestern Cambosia	EA	Unknown	365	19.5	14.5	27	20.1	1.3	0.057255526	0.031730871	12.434	117.342	Hozumi et al	Hozumi, K. et al. Nature and life in southeast asia Vol VI, pp1-56 (1969)
315	Tropical rain forest	southwestern Cambosia	EA	Phaeh	2801	11	6	10.8	6.3	1.3	0.009160884	0.003117245	1.121	19.055	Hozumi et al	Hozumi, K. et al. Nature and life in southeast asia Vol VI, pp1-56 (1969)
85	Boreal	Tura, Siberia, Russia	DG	Larix gmelinii	1	9.24	4.28	11.22	8.43	1.3	0.009887252	0.005581424	1.176	NA	Kajimoto	Kajimoto et al (umpublished)
88	Boreal	Tura, Siberia, Russia	DG	Larix gmelinii	2	6.87	2.14	7.89	7.35	1.3	0.004889269	0.004242917	0.575	NA	Kajimoto	Kajimoto et al (umpublished)
86	Boreal	Tura, Siberia, Russia	DG	Larix gmelinii	3	8.32	3.07	7.67	6.69	1.3	0.004620411	0.003515136	0.48	NA	Kajimoto	Kajimoto et al (umpublished)
87	Boreal	Tura, Siberia, Russia	DG	Larix gmelinii	4	5.27	2.68	6.08	4.81	1.3	0.002903334	0.001817105	0.477	NA	Kajimoto	Kajimoto et al (umpublished)
94	Boreal	Tura, Siberia, Russia	DG	Larix gmelinii	5	3.49	1.48	3.24	3.02	1.3	0.00082448	0.000716315	0.116	NA	Kajimoto	Kajimoto et al (umpublished)
91	Boreal	Tura, Siberia, Russia	DG	Larix gmelinii	6	2.88	1.66	2.53	2.2	1.3	0.000502726	0.000380133	0.0744	NA	Kajimoto	Kajimoto et al (umpublished)
90	Boreal	Tura, Siberia, Russia	DG	Larix gmelinii	11	3.98	1.68	4.65	4.36	1.3	0.001698227	0.00149301	0.17	NA	Kajimoto	Kajimoto et al (umpublished)
492	TempF	Wyena, Tasmania, Australia	EA	Eucalyptus nitens		4.16	2.63	4.3	2.3	1.3	0.001452201	0.000415476	NA	0.82889	Battaglia1998	Falster, D. S. et al. BAAD: a Biomass And Allometry Database for woody plants. Ecology 96, 1445 (2015).
494	TempF	Wyena, Tasmania, Australia	EA	Eucalyptus nitens		5.13	2.34	6.3	5.3	1.3	0.003117245	0.002206183	NA	4.06117	Battaglia1998	Falster, D. S. et al. BAAD: a Biomass And Allometry Database for woody plants. Ecology 96, 1445 (2015).
495	TempF	Wyena, Tasmania, Australia	EA	Eucalyptus nitens		5.71	2.71	5.3	3.7	1.3	0.002206183	0.00107521	NA	2.64853	Battaglia1998	Falster, D. S. et al. BAAD: a Biomass And Allometry Database for woody plants. Ecology 96, 1445 (2015).
496	TempF	Wyena, Tasmania, Australia	EA	Eucalyptus nitens		6.01	3.27	7.5	4.7	1.3	0.004417865	0.001734945	NA	3.33439	Battaglia1998	Falster, D. S. et al. BAAD: a Biomass And Allometry Database for woody plants. Ecology 96, 1445 (2015).
497	TempF	Wyena, Tasmania, Australia	EA	Eucalyptus nitens		6.76	1.83	8.4	8	1.3	0.005541769	0.005026548	NA	11.30981	Battaglia1998	Falster, D. S. et al. BAAD: a Biomass And Allometry Database for woody plants. Ecology 96, 1445 (2015).
499	TempF	Wyena, Tasmania, Australia	EA	Eucalyptus nitens		7.93	3.62	10.3	7.3	1.3	0.008332289	0.004185387	NA	11.23466	Battaglia1998	Falster, D. S. et al. BAAD: a Biomass And Allometry Database for woody plants. Ecology 96, 1445 (2015).
